# Supplementary material for: Longitudinal gut microbiome changes in immune checkpoint blockade-treated advanced melanoma
Source: Nat Med. 2024 Feb 16;30(3):785–96. doi: 10.1038/s41591-024-02803-3 (PMC10957474; doi:10.1038/s41591-024-02803-3)
Supplement: Supplementary file 3 — Supplementary Table 1. Number of patient samples in each post hoc contrast.Supplementary Table 2. For each BCL, the (nonzero) slope for each taxon in patients with PFS ≥12 and PFS <12 months, respectively, including their phylum and family belongings.Supplementary Table 3. Number of differentially abundant taxa at different thresholds.Supplementary Table 4. For each BCL, the differentially abundant taxa between patients with PFS ≥12 and PFS <12 months across visits, including their phylum and family belongings.Supplementary Table 5. For each BCL, the differentially abundant pathways between patients with PFS ≥12 and PFS <12 months across visits, including their phylum and family belongings.Supplementary Table 6. Independent cohorts used for validation.Supplementary Table 7. For each BCL, the differentially abundant taxa between patients with PFS ≥12 and PFS <12 months on monotherapy across visits, including their phylum and family belongings.Supplementary Table 8. For each BCL, the differentially abundant taxa between patients with PFS ≥12 and PFS <12 months on combination therapy across visits, including their phylum and family belongings.Supplementary Table 9. For each BCL, the differentially abundant taxa between patients who developed colitis and patients who did not develop colitis across visits, including their phylum and family belongings.Supplementary Table 10. For each BCL, the differentially abundant taxa between patients with PFS ≥12 months who developed colitis and patients with PFS ≥12 months who did not develop colitis across visits, including their phylum and family belongings.Supplementary Table 11. For each BCL, the differentially abundant taxa between patients who developed colitis on monotherapy versus patients who developed colitis on combination therapy across visits, including their phylum and family belongings.Supplementary Table 12. For each BCL, the differentially abundant taxa between patients with PFS ≥12 and PFS <12 months on PPI across v [file 41591_2024_2803_MOESM3_ESM.xls]

## Sheet: Table S1
Post-hoc contrast	Case vs. control	T0	T1	T2	T3
PFS≥12 vs. PFS<12 months	PFS≥12m	62	77	38	30
	PFS<12m	74	69	34	24
PFS≥12 vs. PFS<12 months on monotherapy	PFS≥12m	41	49	29	25
	PFS<12m	49	48	25	18
PFS≥12 vs. PFS<12 months on combination therapy	PFS≥12m	21	28	9	5
	PFS<12m	25	21	9	6
Colitis vs. no colitis	Colitis	24	30	12	9
	No colitis	112	116	60	45
PFS≥12 months with vs. without colitis	Colitis	11	12	5	4
	No colitis	51	65	33	26
Mono vs. combi therapy with colitis	Mono	11	13	8	7
	Combi	13	17	4	2
PFS≥12 vs. PFS<12 months on PPI (on monotherapy & no colitis)	PFS≥12m	17	18	8	7
	PFS<12m	23	19	12	7

## Sheet: Table S2
phylum	family	species	SGB	BCL	lower bound	median	upper bound	group	non-zero slope
p__Firmicutes	f__Lachnospiraceae	s__Roseburia_intestinalis	t__SGB4951	0.5	-0.391953	-0.234075	-0.0692439	PFS<12 months	Yes
p__Firmicutes	f__Lachnospiraceae	s__Roseburia_intestinalis	t__SGB4951	0.5	-1.05233	-0.862376	-0.677485	PFS≥12 months	Yes
p__Firmicutes	f__Clostridia_unclassified	s__GGB2980_SGB3962	t__SGB3962	0.5	-0.189971	-0.0331988	0.127823	PFS<12 months	No
p__Firmicutes	f__Clostridia_unclassified	s__GGB2980_SGB3962	t__SGB3962	0.5	-0.88042	-0.695698	-0.516678	PFS≥12 months	Yes
p__Firmicutes	f__Clostridia_unclassified	s__Clostridia_unclassified_SGB66170	t__SGB66170	0.5	-0.483844	-0.372064	-0.25584	PFS<12 months	Yes
p__Firmicutes	f__Clostridia_unclassified	s__Clostridia_unclassified_SGB66170	t__SGB66170	0.5	-0.831413	-0.691368	-0.562537	PFS≥12 months	Yes
p__Firmicutes	f__Lachnospiraceae	s__Roseburia_hominis	t__SGB4936	0.5	-0.231991	-0.106348	0.0234174	PFS<12 months	No
p__Firmicutes	f__Lachnospiraceae	s__Roseburia_hominis	t__SGB4936	0.5	-0.826382	-0.691274	-0.544346	PFS≥12 months	Yes
p__Firmicutes	f__Clostridia_unclassified	s__Clostridia_bacterium	t__SGB14854	0.5	-0.494343	-0.344874	-0.185299	PFS<12 months	Yes
p__Firmicutes	f__Clostridia_unclassified	s__Clostridia_bacterium	t__SGB14854	0.5	-0.792304	-0.623811	-0.453509	PFS≥12 months	Yes
p__Firmicutes	f__Clostridia_unclassified	s__Clostridia_bacterium	t__SGB15401	0.5	-0.404507	-0.247256	-0.106341	PFS<12 months	Yes
p__Firmicutes	f__Clostridia_unclassified	s__Clostridia_bacterium	t__SGB15401	0.5	-0.795223	-0.620345	-0.45182	PFS≥12 months	Yes
p__Firmicutes	f__Erysipelotrichaceae	s__Turicibacter_sanguinis	t__SGB6847	0.5	0.0687498	0.264651	0.452627	PFS<12 months	Yes
p__Firmicutes	f__Erysipelotrichaceae	s__Turicibacter_sanguinis	t__SGB6847	0.5	-0.810046	-0.599529	-0.41207	PFS≥12 months	Yes
p__Firmicutes	f__Clostridia_unclassified	s__Clostridia_bacterium	t__SGB15390	0.5	-0.198573	-0.0269817	0.154471	PFS<12 months	No
p__Firmicutes	f__Clostridia_unclassified	s__Clostridia_bacterium	t__SGB15390	0.5	-0.796444	-0.594913	-0.394844	PFS≥12 months	Yes
p__Firmicutes	f__Lachnospiraceae	s__Ruminococcus_torques	t__SGB4608	0.5	-0.143308	0.0394783	0.22238	PFS<12 months	No
p__Firmicutes	f__Lachnospiraceae	s__Ruminococcus_torques	t__SGB4608	0.5	-0.806202	-0.587358	-0.40598	PFS≥12 months	Yes
p__Firmicutes	f__Clostridia_unclassified	s__Clostridia_unclassified_SGB15402	t__SGB15402	0.5	-0.244939	-0.120059	0.0180678	PFS<12 months	No
p__Firmicutes	f__Clostridia_unclassified	s__Clostridia_unclassified_SGB15402	t__SGB15402	0.5	-0.745234	-0.583974	-0.440841	PFS≥12 months	Yes
p__Firmicutes	f__Clostridia_unclassified	s__Clostridia_unclassified_SGB4121	t__SGB4121	0.5	-0.283345	-0.115375	0.0557928	PFS<12 months	No
p__Firmicutes	f__Clostridia_unclassified	s__Clostridia_unclassified_SGB4121	t__SGB4121	0.5	-0.749541	-0.581054	-0.39685	PFS≥12 months	Yes
p__Actinobacteria	f__Eggerthellaceae	s__Adlercreutzia_equolifaciens	t__SGB14797_group	0.5	-0.387202	-0.2459	-0.0964597	PFS<12 months	Yes
p__Actinobacteria	f__Eggerthellaceae	s__Adlercreutzia_equolifaciens	t__SGB14797_group	0.5	-0.69095	-0.541131	-0.364457	PFS≥12 months	Yes
p__Firmicutes	f__Ruminococcaceae	s__Bittarella_massiliensis	t__SGB7263	0.5	-0.220201	-0.0680512	0.0882954	PFS<12 months	No
p__Firmicutes	f__Ruminococcaceae	s__Bittarella_massiliensis	t__SGB7263	0.5	-0.676856	-0.510217	-0.336884	PFS≥12 months	Yes
p__Firmicutes	f__Clostridia_unclassified	s__Clostridia_bacterium	t__SGB15382	0.5	-0.27543	-0.123199	0.0355008	PFS<12 months	No
p__Firmicutes	f__Clostridia_unclassified	s__Clostridia_bacterium	t__SGB15382	0.5	-0.630802	-0.471935	-0.310446	PFS≥12 months	Yes
p__Firmicutes	f__Clostridia_unclassified	s__Clostridia_bacterium	t__SGB53497	0.5	-0.159976	0.00567397	0.160523	PFS<12 months	No
p__Firmicutes	f__Clostridia_unclassified	s__Clostridia_bacterium	t__SGB53497	0.5	-0.635296	-0.470704	-0.297475	PFS≥12 months	Yes
p__Actinobacteria	f__Eggerthellaceae	s__Eggerthella_lenta	t__SGB14809	0.5	-0.0387963	0.137821	0.307026	PFS<12 months	No
p__Actinobacteria	f__Eggerthellaceae	s__Eggerthella_lenta	t__SGB14809	0.5	-0.613998	-0.446482	-0.246362	PFS≥12 months	Yes
p__Firmicutes	f__Clostridiales_unclassified	s__Evtepia_gabavorous	t__SGB15120	0.5	-0.367744	-0.170506	0.0232795	PFS<12 months	No
p__Firmicutes	f__Clostridiales_unclassified	s__Evtepia_gabavorous	t__SGB15120	0.5	-0.634742	-0.432196	-0.205592	PFS≥12 months	Yes
p__Firmicutes	f__FGB1217	s__GGB2982_SGB3964	t__SGB3964	0.5	-0.0232674	0.0894037	0.201516	PFS<12 months	No
p__Firmicutes	f__FGB1217	s__GGB2982_SGB3964	t__SGB3964	0.5	-0.552481	-0.427424	-0.302362	PFS≥12 months	Yes
p__Firmicutes	f__Clostridia_unclassified	s__Candidatus_Parachristensenella_avicola	t__SGB58519	0.5	-0.185531	-0.03899	0.103246	PFS<12 months	No
p__Firmicutes	f__Clostridia_unclassified	s__Candidatus_Parachristensenella_avicola	t__SGB58519	0.5	-0.570252	-0.426493	-0.281057	PFS≥12 months	Yes
p__Firmicutes	f__Erysipelotrichaceae	s__Coprobacillus_cateniformis	t__SGB6771	0.5	-0.0469808	0.0965501	0.246079	PFS<12 months	No
p__Firmicutes	f__Erysipelotrichaceae	s__Coprobacillus_cateniformis	t__SGB6771	0.5	-0.562588	-0.410407	-0.253775	PFS≥12 months	Yes
p__Firmicutes	f__Ruminococcaceae	s__Ruminococcaceae_unclassified_SGB4425	t__SGB4425_group	0.5	-0.0353678	0.105486	0.249792	PFS<12 months	No
p__Firmicutes	f__Ruminococcaceae	s__Ruminococcaceae_unclassified_SGB4425	t__SGB4425_group	0.5	-0.576937	-0.408629	-0.234856	PFS≥12 months	Yes
p__Firmicutes	f__FGB2882	s__GGB9186_SGB14125	t__SGB14125	0.5	-0.0267296	0.0734085	0.165286	PFS<12 months	No
p__Firmicutes	f__FGB2882	s__GGB9186_SGB14125	t__SGB14125	0.5	-0.513779	-0.407763	-0.298957	PFS≥12 months	Yes
p__Bacteroidetes	f__Rikenellaceae	s__Alistipes_senegalensis	t__SGB2296	0.5	-0.202273	-0.0772379	0.0382433	PFS<12 months	No
p__Bacteroidetes	f__Rikenellaceae	s__Alistipes_senegalensis	t__SGB2296	0.5	-0.537357	-0.405329	-0.275057	PFS≥12 months	Yes
p__Firmicutes	f__FGB1340	s__GGB3256_SGB4303	t__SGB4303	0.5	-0.274181	-0.0635661	0.17027	PFS<12 months	No
p__Firmicutes	f__FGB1340	s__GGB3256_SGB4303	t__SGB4303	0.5	-0.658545	-0.405235	-0.166316	PFS≥12 months	Yes
p__Firmicutes	f__Clostridia_unclassified	s__Clostridia_unclassified_SGB14844	t__SGB14844	0.5	-0.418628	-0.27216	-0.133096	PFS<12 months	Yes
p__Firmicutes	f__Clostridia_unclassified	s__Clostridia_unclassified_SGB14844	t__SGB14844	0.5	-0.558075	-0.396558	-0.23192	PFS≥12 months	Yes
p__Firmicutes	f__Clostridiaceae	s__Clostridiaceae_bacterium	t__SGB4269	0.5	-0.356853	-0.231417	-0.115174	PFS<12 months	Yes
p__Firmicutes	f__Clostridiaceae	s__Clostridiaceae_bacterium	t__SGB4269	0.5	-0.525989	-0.392737	-0.250599	PFS≥12 months	Yes
p__Firmicutes	f__Lachnospiraceae	s__Fusicatenibacter_saccharivorans	t__SGB4874	0.5	-0.171089	-0.024553	0.120928	PFS<12 months	No
p__Firmicutes	f__Lachnospiraceae	s__Fusicatenibacter_saccharivorans	t__SGB4874	0.5	-0.539266	-0.384786	-0.233202	PFS≥12 months	Yes
p__Firmicutes	f__Lachnospiraceae	s__Faecalicatena_fissicatena	t__SGB4871_group	0.5	-0.621522	-0.471557	-0.301707	PFS<12 months	Yes
p__Firmicutes	f__Lachnospiraceae	s__Faecalicatena_fissicatena	t__SGB4871_group	0.5	-0.537794	-0.372591	-0.197392	PFS≥12 months	Yes
p__Firmicutes	f__Clostridia_unclassified	s__Candidatus_Avimicrobium_caecorum	t__SGB15350	0.5	-0.134605	-0.00850246	0.127009	PFS<12 months	No
p__Firmicutes	f__Clostridia_unclassified	s__Candidatus_Avimicrobium_caecorum	t__SGB15350	0.5	-0.502648	-0.368445	-0.223769	PFS≥12 months	Yes
p__Firmicutes	f__Christensenellaceae	s__Christensenellaceae_bacterium	t__SGB14127	0.5	-0.350267	-0.211217	-0.0809971	PFS<12 months	Yes
p__Firmicutes	f__Christensenellaceae	s__Christensenellaceae_bacterium	t__SGB14127	0.5	-0.5015	-0.36522	-0.214745	PFS≥12 months	Yes
p__Firmicutes	f__Clostridiaceae	s__Clostridium_sp_AF15_49	t__SGB5111	0.5	-0.376571	-0.237801	-0.105179	PFS<12 months	Yes
p__Firmicutes	f__Clostridiaceae	s__Clostridium_sp_AF15_49	t__SGB5111	0.5	-0.531535	-0.362587	-0.212685	PFS≥12 months	Yes
p__Firmicutes	f__Streptococcaceae	s__Streptococcus_thermophilus	t__SGB8002	0.5	0.401946	0.562986	0.72454	PFS<12 months	Yes
p__Firmicutes	f__Streptococcaceae	s__Streptococcus_thermophilus	t__SGB8002	0.5	-0.552293	-0.361873	-0.176206	PFS≥12 months	Yes
p__Bacteroidetes	f__Bacteroidaceae	s__Bacteroides_intestinalis	t__SGB1846	0.5	0.200466	0.34908	0.492864	PFS<12 months	Yes
p__Bacteroidetes	f__Bacteroidaceae	s__Bacteroides_intestinalis	t__SGB1846	0.5	-0.523519	-0.361715	-0.191867	PFS≥12 months	Yes
p__Firmicutes	f__Ruminococcaceae	s__Faecalibacterium_prausnitzii	t__SGB15332_group	0.5	0.0762357	0.232131	0.380475	PFS<12 months	Yes
p__Firmicutes	f__Ruminococcaceae	s__Faecalibacterium_prausnitzii	t__SGB15332_group	0.5	-0.522972	-0.357172	-0.192996	PFS≥12 months	Yes
p__Firmicutes	f__FGB40382	s__GGB45491_SGB63163	t__SGB63163	0.5	-0.221872	-0.0868412	0.0374891	PFS<12 months	No
p__Firmicutes	f__FGB40382	s__GGB45491_SGB63163	t__SGB63163	0.5	-0.492903	-0.347096	-0.201548	PFS≥12 months	Yes
p__Firmicutes	f__Ruminococcaceae	s__Ruminococcaceae_unclassified_SGB15265	t__SGB15265_group	0.5	-0.337763	-0.206137	-0.0736515	PFS<12 months	Yes
p__Firmicutes	f__Ruminococcaceae	s__Ruminococcaceae_unclassified_SGB15265	t__SGB15265_group	0.5	-0.475476	-0.340674	-0.199392	PFS≥12 months	Yes
p__Actinobacteria	f__FGB9370	s__GGB51959_SGB72479	t__SGB72479	0.5	0.0771255	0.208198	0.329102	PFS<12 months	Yes
p__Actinobacteria	f__FGB9370	s__GGB51959_SGB72479	t__SGB72479	0.5	-0.484459	-0.338842	-0.194267	PFS≥12 months	Yes
p__Firmicutes	f__FGB3048	s__GGB9559_SGB14969	t__SGB14969	0.5	-0.16889	-0.0618556	0.0372023	PFS<12 months	No
p__Firmicutes	f__FGB3048	s__GGB9559_SGB14969	t__SGB14969	0.5	-0.452478	-0.336833	-0.232303	PFS≥12 months	Yes
p__Firmicutes	f__Peptostreptococcaceae	s__Romboutsia_timonensis	t__SGB6148	0.5	-0.10645	0.0637204	0.221156	PFS<12 months	No
p__Firmicutes	f__Peptostreptococcaceae	s__Romboutsia_timonensis	t__SGB6148	0.5	-0.506513	-0.32802	-0.151993	PFS≥12 months	Yes
p__Firmicutes	f__Clostridia_unclassified	s__Clostridia_bacterium	t__SGB3989	0.5	-0.215635	-0.0990703	0.0218334	PFS<12 months	No
p__Firmicutes	f__Clostridia_unclassified	s__Clostridia_bacterium	t__SGB3989	0.5	-0.461732	-0.327853	-0.204619	PFS≥12 months	Yes
p__Firmicutes	f__Christensenellaceae	s__Christensenellaceae_bacterium_NSJ_53	t__SGB82545	0.5	0.025657	0.11101	0.201944	PFS<12 months	Yes
p__Firmicutes	f__Christensenellaceae	s__Christensenellaceae_bacterium_NSJ_53	t__SGB82545	0.5	-0.419437	-0.32446	-0.22705	PFS≥12 months	Yes
p__Firmicutes	f__Lachnospiraceae	s__Blautia_caecimuris	t__SGB4862	0.5	-0.0136889	0.15052	0.325102	PFS<12 months	No
p__Firmicutes	f__Lachnospiraceae	s__Blautia_caecimuris	t__SGB4862	0.5	-0.502366	-0.32076	-0.137366	PFS≥12 months	Yes
p__Firmicutes	f__Lachnospiraceae	s__Ruminococcus_gnavus	t__SGB4584	0.5	-0.110733	0.0837176	0.2713	PFS<12 months	No
p__Firmicutes	f__Lachnospiraceae	s__Ruminococcus_gnavus	t__SGB4584	0.5	-0.526496	-0.319007	-0.108599	PFS≥12 months	Yes
p__Firmicutes	f__Clostridia_unclassified	s__Candidatus_Pararuminococcus_gallinarum	t__SGB63327	0.5	-0.268476	-0.149046	-0.0332203	PFS<12 months	Yes
p__Firmicutes	f__Clostridia_unclassified	s__Candidatus_Pararuminococcus_gallinarum	t__SGB63327	0.5	-0.436627	-0.314713	-0.183566	PFS≥12 months	Yes
p__Firmicutes	f__Lachnospiraceae	s__Dorea_longicatena	t__SGB4582_group	0.5	-0.0405092	0.155774	0.339499	PFS<12 months	No
p__Firmicutes	f__Lachnospiraceae	s__Dorea_longicatena	t__SGB4582_group	0.5	-0.513028	-0.307841	-0.12073	PFS≥12 months	Yes
p__Firmicutes	f__Ruminococcaceae	s__GGB9667_SGB15164	t__SGB15164	0.5	-0.0423585	0.0913463	0.233208	PFS<12 months	No
p__Firmicutes	f__Ruminococcaceae	s__GGB9667_SGB15164	t__SGB15164	0.5	-0.455082	-0.30561	-0.166067	PFS≥12 months	Yes
p__Firmicutes	f__Clostridia_unclassified	s__Clostridia_bacterium	t__SGB3957	0.5	0.000707357	0.15186	0.289348	PFS<12 months	Yes
p__Firmicutes	f__Clostridia_unclassified	s__Clostridia_bacterium	t__SGB3957	0.5	-0.45689	-0.288098	-0.116008	PFS≥12 months	Yes
p__Firmicutes	f__Erysipelotrichaceae	s__Faecalibacillus_faecis	t__SGB6750	0.5	-0.0793397	0.0564909	0.172894	PFS<12 months	No
p__Firmicutes	f__Erysipelotrichaceae	s__Faecalibacillus_faecis	t__SGB6750	0.5	-0.443804	-0.287384	-0.15924	PFS≥12 months	Yes
p__Firmicutes	f__Ruminococcaceae	s__GGB9602_SGB15031	t__SGB15031	0.5	-0.339354	-0.193774	-0.0586387	PFS<12 months	Yes
p__Firmicutes	f__Ruminococcaceae	s__GGB9602_SGB15031	t__SGB15031	0.5	-0.422866	-0.282732	-0.115725	PFS≥12 months	Yes
p__Firmicutes	f__Ruminococcaceae	s__Ruminococcaceae_bacterium	t__SGB15278	0.5	0.0295006	0.140031	0.251785	PFS<12 months	Yes
p__Firmicutes	f__Ruminococcaceae	s__Ruminococcaceae_bacterium	t__SGB15278	0.5	-0.404004	-0.28105	-0.150688	PFS≥12 months	Yes
p__Firmicutes	f__Firmicutes_unclassified	s__Firmicutes_bacterium	t__SGB49188	0.5	-0.428163	-0.297185	-0.176026	PFS<12 months	Yes
p__Firmicutes	f__Firmicutes_unclassified	s__Firmicutes_bacterium	t__SGB49188	0.5	-0.421038	-0.280685	-0.148289	PFS≥12 months	Yes
p__Firmicutes	f__Clostridia_unclassified	s__Clostridia_bacterium	t__SGB3574	0.5	0.156353	0.282158	0.404472	PFS<12 months	Yes
p__Firmicutes	f__Clostridia_unclassified	s__Clostridia_bacterium	t__SGB3574	0.5	-0.412714	-0.279227	-0.143903	PFS≥12 months	Yes
p__Firmicutes	f__Lachnospiraceae	s__Blautia_hydrogenotrophica	t__SGB4677	0.5	-0.0825196	0.0446125	0.173009	PFS<12 months	No
p__Firmicutes	f__Lachnospiraceae	s__Blautia_hydrogenotrophica	t__SGB4677	0.5	-0.414816	-0.276623	-0.13791	PFS≥12 months	Yes
p__Firmicutes	f__Ruminococcaceae	s__GGB9632_SGB15089	t__SGB15089	0.5	-0.214964	-0.0665538	0.0849829	PFS<12 months	No
p__Firmicutes	f__Ruminococcaceae	s__GGB9632_SGB15089	t__SGB15089	0.5	-0.428683	-0.275309	-0.119449	PFS≥12 months	Yes
p__Firmicutes	f__Clostridiaceae	s__Butyricicoccus_sp_AM29_23AC	t__SGB14991	0.5	-0.0202337	0.125205	0.276996	PFS<12 months	No
p__Firmicutes	f__Clostridiaceae	s__Butyricicoccus_sp_AM29_23AC	t__SGB14991	0.5	-0.439702	-0.272816	-0.124607	PFS≥12 months	Yes
p__Firmicutes	f__Lachnospiraceae	s__Lachnospira_pectinoschiza	t__SGB5075_group	0.5	-0.144487	0.0125516	0.176506	PFS<12 months	No
p__Firmicutes	f__Lachnospiraceae	s__Lachnospira_pectinoschiza	t__SGB5075_group	0.5	-0.443416	-0.270318	-0.103224	PFS≥12 months	Yes
p__Firmicutes	f__Christensenellaceae	s__Christensenellaceae_bacterium_NSJ_44	t__SGB7265	0.5	0.0197982	0.136762	0.253414	PFS<12 months	Yes
p__Firmicutes	f__Christensenellaceae	s__Christensenellaceae_bacterium_NSJ_44	t__SGB7265	0.5	-0.403327	-0.269533	-0.146785	PFS≥12 months	Yes
p__Firmicutes	f__Ruminococcaceae	s__Faecalibacterium_prausnitzii	t__SGB15318_group	0.5	-0.183508	-0.0418715	0.10294	PFS<12 months	No
p__Firmicutes	f__Ruminococcaceae	s__Faecalibacterium_prausnitzii	t__SGB15318_group	0.5	-0.415901	-0.269441	-0.108076	PFS≥12 months	Yes
p__Firmicutes	f__FGB1434	s__GGB3510_SGB4687	t__SGB4687	0.5	-0.272957	-0.115919	0.0296843	PFS<12 months	No
p__Firmicutes	f__FGB1434	s__GGB3510_SGB4687	t__SGB4687	0.5	-0.436463	-0.263673	-0.10485	PFS≥12 months	Yes
p__Firmicutes	f__Ruminococcaceae	s__GGB9512_SGB14909	t__SGB14909	0.5	-0.334458	-0.192683	-0.0480131	PFS<12 months	Yes
p__Firmicutes	f__Ruminococcaceae	s__GGB9512_SGB14909	t__SGB14909	0.5	-0.419816	-0.260017	-0.0982434	PFS≥12 months	Yes
p__Firmicutes	f__Clostridiaceae	s__Clostridium_sp_AM49_4BH	t__SGB4652	0.5	-0.436836	-0.289304	-0.14184	PFS<12 months	Yes
p__Firmicutes	f__Clostridiaceae	s__Clostridium_sp_AM49_4BH	t__SGB4652	0.5	-0.420636	-0.258987	-0.104342	PFS≥12 months	Yes
p__Firmicutes	f__Lachnospiraceae	s__Eisenbergiella_tayi	t__SGB4988	0.5	0.137118	0.269949	0.397238	PFS<12 months	Yes
p__Firmicutes	f__Lachnospiraceae	s__Eisenbergiella_tayi	t__SGB4988	0.5	-0.406696	-0.258274	-0.120755	PFS≥12 months	Yes
p__Firmicutes	f__Clostridiaceae	s__Clostridium_sp_Marseille_P3244	t__SGB29302	0.5	0.00635054	0.160271	0.307876	PFS<12 months	Yes
p__Firmicutes	f__Clostridiaceae	s__Clostridium_sp_Marseille_P3244	t__SGB29302	0.5	-0.415832	-0.256286	-0.0922213	PFS≥12 months	Yes
p__Firmicutes	f__Lachnospiraceae	s__Blautia_schinkii	t__SGB4825	0.5	0.0327981	0.135642	0.238324	PFS<12 months	Yes
p__Firmicutes	f__Lachnospiraceae	s__Blautia_schinkii	t__SGB4825	0.5	-0.3703	-0.254391	-0.144879	PFS≥12 months	Yes
p__Firmicutes	f__Erysipelotrichaceae	s__Turicibacter_sanguinis	t__SGB6846	0.5	-0.0928066	0.0731876	0.241794	PFS<12 months	No
p__Firmicutes	f__Erysipelotrichaceae	s__Turicibacter_sanguinis	t__SGB6846	0.5	-0.443084	-0.254162	-0.076134	PFS≥12 months	Yes
p__Firmicutes	f__Ruminococcaceae	s__GGB9646_SGB15123	t__SGB15123	0.5	-0.45663	-0.318068	-0.16941	PFS<12 months	Yes
p__Firmicutes	f__Ruminococcaceae	s__GGB9646_SGB15123	t__SGB15123	0.5	-0.405586	-0.252151	-0.0819624	PFS≥12 months	Yes
p__Actinobacteria	f__Eggerthellaceae	s__GGB45432_SGB63101	t__SGB63101	0.5	-0.31684	-0.193338	-0.0559212	PFS<12 months	Yes
p__Actinobacteria	f__Eggerthellaceae	s__GGB45432_SGB63101	t__SGB63101	0.5	-0.39027	-0.252012	-0.107831	PFS≥12 months	Yes
p__Actinobacteria	f__Actinomycetaceae	s__Actinomyces_graevenitzii	t__SGB17130	0.5	-0.645742	-0.509712	-0.369284	PFS<12 months	Yes
p__Actinobacteria	f__Actinomycetaceae	s__Actinomyces_graevenitzii	t__SGB17130	0.5	-0.394232	-0.250516	-0.120259	PFS≥12 months	Yes
p__Firmicutes	f__Lachnospiraceae	s__Lachnospiraceae_bacterium_WCA3_601_WT_6H	t__SGB4910	0.5	-0.1939	-0.0539719	0.0830253	PFS<12 months	No
p__Firmicutes	f__Lachnospiraceae	s__Lachnospiraceae_bacterium_WCA3_601_WT_6H	t__SGB4910	0.5	-0.397828	-0.246725	-0.0936585	PFS≥12 months	Yes
p__Firmicutes	f__Lachnospiraceae	s__Lachnospiraceae_bacterium	t__SGB4780	0.5	-0.394832	-0.25696	-0.115798	PFS<12 months	Yes
p__Firmicutes	f__Lachnospiraceae	s__Lachnospiraceae_bacterium	t__SGB4780	0.5	-0.382943	-0.240187	-0.0889378	PFS≥12 months	Yes
p__Firmicutes	f__Lachnospiraceae	s__Eubacterium_rectale	t__SGB4933_group	0.5	-0.408596	-0.270294	-0.135616	PFS<12 months	Yes
p__Firmicutes	f__Lachnospiraceae	s__Eubacterium_rectale	t__SGB4933_group	0.5	-0.395168	-0.235538	-0.0978589	PFS≥12 months	Yes
p__Firmicutes	f__Lachnospiraceae	s__Lachnospiraceae_bacterium	t__SGB4832	0.5	-0.135929	-0.00918467	0.11854	PFS<12 months	No
p__Firmicutes	f__Lachnospiraceae	s__Lachnospiraceae_bacterium	t__SGB4832	0.5	-0.367922	-0.234499	-0.091919	PFS≥12 months	Yes
p__Bacteroidetes	f__Rikenellaceae	s__Alistipes_dispar	t__SGB2311	0.5	-0.289759	-0.147026	-0.0121266	PFS<12 months	Yes
p__Bacteroidetes	f__Rikenellaceae	s__Alistipes_dispar	t__SGB2311	0.5	-0.393074	-0.23157	-0.077227	PFS≥12 months	Yes
p__Firmicutes	f__Lachnospiraceae	s__Lachnospiraceae_bacterium	t__SGB4669	0.5	-0.0120156	0.122568	0.261587	PFS<12 months	No
p__Firmicutes	f__Lachnospiraceae	s__Lachnospiraceae_bacterium	t__SGB4669	0.5	-0.391321	-0.231216	-0.0871921	PFS≥12 months	Yes
p__Firmicutes	f__Streptococcaceae	s__Lactococcus_lactis	t__SGB7985	0.5	-0.175905	-0.0175025	0.155106	PFS<12 months	No
p__Firmicutes	f__Streptococcaceae	s__Lactococcus_lactis	t__SGB7985	0.5	-0.406765	-0.228018	-0.0493348	PFS≥12 months	Yes
p__Bacteroidetes	f__FGB602	s__GGB1420_SGB1957	t__SGB1957	0.5	-0.0474849	0.0756773	0.192976	PFS<12 months	No
p__Bacteroidetes	f__FGB602	s__GGB1420_SGB1957	t__SGB1957	0.5	-0.354292	-0.221316	-0.0856157	PFS≥12 months	Yes
p__Firmicutes	f__Lachnospiraceae	s__Lachnospiraceae_bacterium	t__SGB4781	0.5	-0.0937384	-0.00579558	0.0800103	PFS<12 months	No
p__Firmicutes	f__Lachnospiraceae	s__Lachnospiraceae_bacterium	t__SGB4781	0.5	-0.305623	-0.215158	-0.120827	PFS≥12 months	Yes
p__Firmicutes	f__Ruminococcaceae	s__Ruminococcaceae_bacterium	t__SGB15272	0.5	0.0112423	0.157501	0.310846	PFS<12 months	Yes
p__Firmicutes	f__Ruminococcaceae	s__Ruminococcaceae_bacterium	t__SGB15272	0.5	-0.396499	-0.210379	-0.0393079	PFS≥12 months	Yes
p__Firmicutes	f__FGB3053	s__GGB9581_SGB14999	t__SGB14999	0.5	-0.275471	-0.15875	-0.022863	PFS<12 months	Yes
p__Firmicutes	f__FGB3053	s__GGB9581_SGB14999	t__SGB14999	0.5	-0.352103	-0.210284	-0.06496	PFS≥12 months	Yes
p__Firmicutes	f__Peptostreptococcaceae	s__Intestinibacter_bartlettii	t__SGB6140	0.5	-0.523078	-0.334675	-0.162596	PFS<12 months	Yes
p__Firmicutes	f__Peptostreptococcaceae	s__Intestinibacter_bartlettii	t__SGB6140	0.5	-0.40731	-0.209977	-0.0135175	PFS≥12 months	Yes
p__Firmicutes	f__Ruminococcaceae	s__Agathobaculum_butyriciproducens	t__SGB14993_group	0.5	-0.607681	-0.468948	-0.336171	PFS<12 months	Yes
p__Firmicutes	f__Ruminococcaceae	s__Agathobaculum_butyriciproducens	t__SGB14993_group	0.5	-0.347791	-0.209079	-0.0688041	PFS≥12 months	Yes
p__Firmicutes	f__Erysipelotrichaceae	s__Clostridium_spiroforme	t__SGB6747	0.5	0.161722	0.298457	0.434568	PFS<12 months	Yes
p__Firmicutes	f__Erysipelotrichaceae	s__Clostridium_spiroforme	t__SGB6747	0.5	-0.353255	-0.208644	-0.0571608	PFS≥12 months	Yes
p__Firmicutes	f__Ruminococcaceae	s__Ruminococcus_bicirculans	t__SGB4262	0.5	-0.633656	-0.452452	-0.266269	PFS<12 months	Yes
p__Firmicutes	f__Ruminococcaceae	s__Ruminococcus_bicirculans	t__SGB4262	0.5	-0.419668	-0.206661	0.011745	PFS≥12 months	No
p__Firmicutes	f__Lachnospiraceae	s__Mediterraneibacter_massiliensis	t__SGB4595	0.5	-0.050021	0.0440265	0.140704	PFS<12 months	No
p__Firmicutes	f__Lachnospiraceae	s__Mediterraneibacter_massiliensis	t__SGB4595	0.5	-0.300781	-0.204298	-0.104101	PFS≥12 months	Yes
p__Firmicutes	f__Ruminococcaceae	s__Faecalibacterium_prausnitzii	t__SGB15342	0.5	-0.257092	-0.130855	0.00605559	PFS<12 months	No
p__Firmicutes	f__Ruminococcaceae	s__Faecalibacterium_prausnitzii	t__SGB15342	0.5	-0.351486	-0.201841	-0.0537322	PFS≥12 months	Yes
p__Firmicutes	f__Ruminococcaceae	s__GGB9634_SGB15093	t__SGB15093	0.5	-0.253793	-0.122064	0.0102871	PFS<12 months	No
p__Firmicutes	f__Ruminococcaceae	s__GGB9634_SGB15093	t__SGB15093	0.5	-0.343104	-0.200658	-0.0458813	PFS≥12 months	Yes
p__Firmicutes	f__Streptococcaceae	s__Streptococcus_sp_263_SSPC	t__SGB8255_group	0.5	-0.232848	-0.112477	0.0169712	PFS<12 months	No
p__Firmicutes	f__Streptococcaceae	s__Streptococcus_sp_263_SSPC	t__SGB8255_group	0.5	-0.346246	-0.200406	-0.067239	PFS≥12 months	Yes
p__Actinobacteria	f__Eggerthellaceae	s__Gordonibacter_pamelaeae	t__SGB14807	0.5	-0.0752563	0.0821159	0.229163	PFS<12 months	No
p__Actinobacteria	f__Eggerthellaceae	s__Gordonibacter_pamelaeae	t__SGB14807	0.5	-0.357109	-0.199789	-0.0241949	PFS≥12 months	Yes
p__Firmicutes	f__Ruminococcaceae	s__Ruminococcus_callidus	t__SGB4422	0.5	-0.400959	-0.27018	-0.143711	PFS<12 months	Yes
p__Firmicutes	f__Ruminococcaceae	s__Ruminococcus_callidus	t__SGB4422	0.5	-0.33574	-0.199702	-0.063452	PFS≥12 months	Yes
p__Firmicutes	f__FGB12277	s__GGB35068_SGB47850	t__SGB47850	0.5	0.0513221	0.133514	0.218632	PFS<12 months	Yes
p__Firmicutes	f__FGB12277	s__GGB35068_SGB47850	t__SGB47850	0.5	-0.290914	-0.198592	-0.108233	PFS≥12 months	Yes
p__Firmicutes	f__Lachnospiraceae	s__Anaerostipes_hadrus	t__SGB4540_group	0.5	-0.132194	-0.00322897	0.126724	PFS<12 months	No
p__Firmicutes	f__Lachnospiraceae	s__Anaerostipes_hadrus	t__SGB4540_group	0.5	-0.320091	-0.192491	-0.0552078	PFS≥12 months	Yes
p__Firmicutes	f__Clostridiaceae	s__Clostridium_phoceensis	t__SGB15154	0.5	-0.278655	-0.0895974	0.0788824	PFS<12 months	No
p__Firmicutes	f__Clostridiaceae	s__Clostridium_phoceensis	t__SGB15154	0.5	-0.390366	-0.190552	-0.00208936	PFS≥12 months	Yes
p__Firmicutes	f__Ruminococcaceae	s__Gemmiger_formicilis	t__SGB15300	0.5	0.0844423	0.221341	0.356568	PFS<12 months	Yes
p__Firmicutes	f__Ruminococcaceae	s__Gemmiger_formicilis	t__SGB15300	0.5	-0.330377	-0.186082	-0.0404788	PFS≥12 months	Yes
p__Firmicutes	f__Ruminococcaceae	s__Ruminococcus_sp_AF41_9	t__SGB25497	0.5	-0.131582	-0.0339205	0.0694546	PFS<12 months	No
p__Firmicutes	f__Ruminococcaceae	s__Ruminococcus_sp_AF41_9	t__SGB25497	0.5	-0.286947	-0.184275	-0.0736521	PFS≥12 months	Yes
p__Firmicutes	f__Oscillospiraceae	s__Dysosmobacter_welbionis	t__SGB15078	0.5	-0.219175	-0.0730499	0.0750748	PFS<12 months	No
p__Firmicutes	f__Oscillospiraceae	s__Dysosmobacter_welbionis	t__SGB15078	0.5	-0.344771	-0.184264	-0.0315028	PFS≥12 months	Yes
p__Firmicutes	f__Clostridiales_unclassified	s__Lawsonibacter_sp_NSJ_51	t__SGB15131	0.5	-0.448359	-0.305813	-0.159545	PFS<12 months	Yes
p__Firmicutes	f__Clostridiales_unclassified	s__Lawsonibacter_sp_NSJ_51	t__SGB15131	0.5	-0.330486	-0.178716	-0.0119514	PFS≥12 months	Yes
p__Firmicutes	f__Lachnospiraceae	s__Clostridium_scindens	t__SGB4630_group	0.5	-0.0894837	0.0896534	0.251813	PFS<12 months	No
p__Firmicutes	f__Lachnospiraceae	s__Clostridium_scindens	t__SGB4630_group	0.5	-0.375379	-0.177889	0.00937348	PFS≥12 months	No
p__Firmicutes	f__Eubacteriaceae	s__Eubacteriaceae_bacterium	t__SGB5043	0.5	-0.382061	-0.247378	-0.114162	PFS<12 months	Yes
p__Firmicutes	f__Eubacteriaceae	s__Eubacteriaceae_bacterium	t__SGB5043	0.5	-0.326525	-0.177751	-0.0257468	PFS≥12 months	Yes
p__Firmicutes	f__Ruminococcaceae	s__GGB9636_SGB15107	t__SGB15107	0.5	-0.112312	-0.0125093	0.0851897	PFS<12 months	No
p__Firmicutes	f__Ruminococcaceae	s__GGB9636_SGB15107	t__SGB15107	0.5	-0.282077	-0.17664	-0.0645337	PFS≥12 months	Yes
p__Firmicutes	f__Lachnospiraceae	s__Blautia_wexlerae	t__SGB4837_group	0.5	0.128344	0.230713	0.341558	PFS<12 months	Yes
p__Firmicutes	f__Lachnospiraceae	s__Blautia_wexlerae	t__SGB4837_group	0.5	-0.29189	-0.176392	-0.0600803	PFS≥12 months	Yes
p__Firmicutes	f__Clostridia_unclassified	s__Clostridia_bacterium	t__SGB15395	0.5	-0.0582927	0.0678375	0.207989	PFS<12 months	No
p__Firmicutes	f__Clostridia_unclassified	s__Clostridia_bacterium	t__SGB15395	0.5	-0.330119	-0.173187	-0.0101773	PFS≥12 months	Yes
p__Firmicutes	f__Lachnospiraceae	s__Lachnospiraceae_bacterium	t__SGB4808	0.5	-0.116165	0.018743	0.146194	PFS<12 months	No
p__Firmicutes	f__Lachnospiraceae	s__Lachnospiraceae_bacterium	t__SGB4808	0.5	-0.30289	-0.168296	-0.0345584	PFS≥12 months	Yes
p__Firmicutes	f__Lactobacillaceae	s__Limosilactobacillus_fermentum	t__SGB7106	0.5	0.104404	0.236311	0.364871	PFS<12 months	Yes
p__Firmicutes	f__Lactobacillaceae	s__Limosilactobacillus_fermentum	t__SGB7106	0.5	-0.305104	-0.166078	-0.023529	PFS≥12 months	Yes
p__Firmicutes	f__Lachnospiraceae	s__Lachnospiraceae_bacterium	t__SGB4909	0.5	0.16668	0.270329	0.373234	PFS<12 months	Yes
p__Firmicutes	f__Lachnospiraceae	s__Lachnospiraceae_bacterium	t__SGB4909	0.5	-0.272452	-0.164046	-0.0458724	PFS≥12 months	Yes
p__Firmicutes	f__Clostridiaceae	s__Clostridium_disporicum	t__SGB6178	0.5	-0.326629	-0.164612	-0.00790367	PFS<12 months	Yes
p__Firmicutes	f__Clostridiaceae	s__Clostridium_disporicum	t__SGB6178	0.5	-0.32667	-0.163352	0.00715084	PFS≥12 months	No
p__Firmicutes	f__Lachnospiraceae	s__Lachnospiraceae_bacterium	t__SGB4964	0.5	-0.480384	-0.308346	-0.158905	PFS<12 months	Yes
p__Firmicutes	f__Lachnospiraceae	s__Lachnospiraceae_bacterium	t__SGB4964	0.5	-0.342664	-0.162534	-0.00221158	PFS≥12 months	Yes
p__Firmicutes	f__Clostridia_unclassified	s__Clostridia_bacterium	t__SGB14932	0.5	-0.221973	-0.110448	-0.00251703	PFS<12 months	Yes
p__Firmicutes	f__Clostridia_unclassified	s__Clostridia_bacterium	t__SGB14932	0.5	-0.275438	-0.160992	-0.0361693	PFS≥12 months	Yes
p__Firmicutes	f__Ruminococcaceae	s__GGB9694_SGB15203	t__SGB15203	0.5	-0.199849	-0.0982466	0.00381871	PFS<12 months	No
p__Firmicutes	f__Ruminococcaceae	s__GGB9694_SGB15203	t__SGB15203	0.5	-0.277102	-0.160302	-0.0470302	PFS≥12 months	Yes
p__Firmicutes	f__Lachnospiraceae	s__Lachnospiraceae_bacterium_NSJ_46	t__SGB47656	0.5	-0.274992	-0.153365	-0.0368841	PFS<12 months	Yes
p__Firmicutes	f__Lachnospiraceae	s__Lachnospiraceae_bacterium_NSJ_46	t__SGB47656	0.5	-0.291416	-0.160291	-0.0259974	PFS≥12 months	Yes
p__Firmicutes	f__Clostridiales_unclassified	s__Intestinimonas_massiliensis	t__SGB15127	0.5	-0.353565	-0.235372	-0.109177	PFS<12 months	Yes
p__Firmicutes	f__Clostridiales_unclassified	s__Intestinimonas_massiliensis	t__SGB15127	0.5	-0.295917	-0.156401	-0.0159506	PFS≥12 months	Yes
p__Firmicutes	f__Clostridiales_Family_XIII_Incertae_Sedis	s__Mogibacterium_diversum	t__SGB3922	0.5	-0.0853458	0.0445848	0.168247	PFS<12 months	No
p__Firmicutes	f__Clostridiales_Family_XIII_Incertae_Sedis	s__Mogibacterium_diversum	t__SGB3922	0.5	-0.291029	-0.155441	-0.018391	PFS≥12 months	Yes
p__Firmicutes	f__Erysipelotrichaceae	s__Solobacterium_SGB6833	t__SGB6833_group	0.5	-0.239539	-0.0893728	0.0443635	PFS<12 months	No
p__Firmicutes	f__Erysipelotrichaceae	s__Solobacterium_SGB6833	t__SGB6833_group	0.5	-0.30255	-0.152697	-0.00149652	PFS≥12 months	Yes
p__Actinobacteria	f__Actinomycetaceae	s__Actinomyces_sp_S6_Spd3	t__SGB17132_group	0.5	-0.237641	-0.121511	-0.00371389	PFS<12 months	Yes
p__Actinobacteria	f__Actinomycetaceae	s__Actinomyces_sp_S6_Spd3	t__SGB17132_group	0.5	-0.274961	-0.151245	-0.0173276	PFS≥12 months	Yes
p__Firmicutes	f__Lachnospiraceae	s__Lachnospiraceae_bacterium	t__SGB5200	0.5	-0.192895	-0.106858	-0.0150941	PFS<12 months	Yes
p__Firmicutes	f__Lachnospiraceae	s__Lachnospiraceae_bacterium	t__SGB5200	0.5	-0.241978	-0.150508	-0.0473431	PFS≥12 months	Yes
p__Firmicutes	f__Clostridiaceae	s__Clostridium_SGB6179	t__SGB6179	0.5	-0.498434	-0.356994	-0.218366	PFS<12 months	Yes
p__Firmicutes	f__Clostridiaceae	s__Clostridium_SGB6179	t__SGB6179	0.5	-0.30321	-0.149925	0.000572446	PFS≥12 months	No
p__Actinobacteria	f__Eggerthellaceae	s__Gordonibacter_urolithinfaciens	t__SGB14808	0.5	-0.105812	0.00918926	0.125028	PFS<12 months	No
p__Actinobacteria	f__Eggerthellaceae	s__Gordonibacter_urolithinfaciens	t__SGB14808	0.5	-0.278532	-0.149541	-0.0244043	PFS≥12 months	Yes
p__Actinobacteria	f__FGB25442	s__GGB51960_SGB72480	t__SGB72480	0.5	-0.167776	-0.0421212	0.0913308	PFS<12 months	No
p__Actinobacteria	f__FGB25442	s__GGB51960_SGB72480	t__SGB72480	0.5	-0.277066	-0.149173	0.00346518	PFS≥12 months	No
p__Firmicutes	f__Lachnospiraceae	s__GGB3433_SGB4573	t__SGB4573_group	0.5	-0.594159	-0.428977	-0.276925	PFS<12 months	Yes
p__Firmicutes	f__Lachnospiraceae	s__GGB3433_SGB4573	t__SGB4573_group	0.5	-0.337765	-0.148233	0.0258995	PFS≥12 months	No
p__Firmicutes	f__Streptococcaceae	s__Streptococcus_sp_A12	t__SGB8059_group	0.5	-0.192117	-0.0440773	0.119791	PFS<12 months	No
p__Firmicutes	f__Streptococcaceae	s__Streptococcus_sp_A12	t__SGB8059_group	0.5	-0.303991	-0.140791	0.0309516	PFS≥12 months	No
p__Firmicutes	f__Clostridiaceae	s__Clostridiaceae_bacterium	t__SGB4629	0.5	-0.145249	-0.0546455	0.0456466	PFS<12 months	No
p__Firmicutes	f__Clostridiaceae	s__Clostridiaceae_bacterium	t__SGB4629	0.5	-0.240996	-0.139012	-0.0306005	PFS≥12 months	Yes
p__Firmicutes	f__Lachnospiraceae	s__Lachnospiraceae_bacterium	t__SGB4782	0.5	-0.131744	0.0265385	0.189691	PFS<12 months	No
p__Firmicutes	f__Lachnospiraceae	s__Lachnospiraceae_bacterium	t__SGB4782	0.5	-0.30624	-0.138024	0.0268474	PFS≥12 months	No
p__Firmicutes	f__Ruminococcaceae	s__Hydrogeniiclostidium_mannosilyticum	t__SGB14890	0.5	0.102856	0.206608	0.306724	PFS<12 months	Yes
p__Firmicutes	f__Ruminococcaceae	s__Hydrogeniiclostidium_mannosilyticum	t__SGB14890	0.5	-0.239049	-0.136979	-0.0299879	PFS≥12 months	Yes
p__Firmicutes	f__Ruminococcaceae	s__Clostridium_leptum	t__SGB14853	0.5	-0.158932	-0.0200461	0.119129	PFS<12 months	No
p__Firmicutes	f__Ruminococcaceae	s__Clostridium_leptum	t__SGB14853	0.5	-0.284398	-0.135243	0.0160025	PFS≥12 months	No
p__Firmicutes	f__Firmicutes_unclassified	s__Firmicutes_bacterium_AF16_15	t__SGB4993	0.5	-0.37561	-0.24161	-0.096385	PFS<12 months	Yes
p__Firmicutes	f__Firmicutes_unclassified	s__Firmicutes_bacterium_AF16_15	t__SGB4993	0.5	-0.28609	-0.134661	0.0228337	PFS≥12 months	No
p__Firmicutes	f__Ruminococcaceae	s__Ruminococcaceae_bacterium	t__SGB15273	0.5	-0.285183	-0.106792	0.0667288	PFS<12 months	No
p__Firmicutes	f__Ruminococcaceae	s__Ruminococcaceae_bacterium	t__SGB15273	0.5	-0.325109	-0.133808	0.054184	PFS≥12 months	No
p__Firmicutes	f__Lachnospiraceae	s__Sellimonas_intestinalis	t__SGB4617	0.5	0.484588	0.658527	0.839044	PFS<12 months	Yes
p__Firmicutes	f__Lachnospiraceae	s__Sellimonas_intestinalis	t__SGB4617	0.5	-0.321917	-0.133139	0.0612545	PFS≥12 months	No
p__Firmicutes	f__Lachnospiraceae	s__GGB3746_SGB5089	t__SGB5089	0.5	-0.0637756	0.0584733	0.197578	PFS<12 months	No
p__Firmicutes	f__Lachnospiraceae	s__GGB3746_SGB5089	t__SGB5089	0.5	-0.269976	-0.131363	0.000946387	PFS≥12 months	No
p__Firmicutes	f__Clostridiales_unclassified	s__Intestinimonas_gabonensis	t__SGB79840	0.5	-0.537888	-0.411566	-0.294409	PFS<12 months	Yes
p__Firmicutes	f__Clostridiales_unclassified	s__Intestinimonas_gabonensis	t__SGB79840	0.5	-0.267179	-0.130591	0.00931271	PFS≥12 months	No
p__Firmicutes	f__Lachnospiraceae	s__Blautia_SGB4805	t__SGB4805	0.5	0.142369	0.270925	0.403848	PFS<12 months	Yes
p__Firmicutes	f__Lachnospiraceae	s__Blautia_SGB4805	t__SGB4805	0.5	-0.265527	-0.130333	0.0192026	PFS≥12 months	No
p__Firmicutes	f__Clostridiaceae	s__Clostridium_sp_NSJ_42	t__SGB6174_group	0.5	-0.468701	-0.28054	-0.102437	PFS<12 months	Yes
p__Firmicutes	f__Clostridiaceae	s__Clostridium_sp_NSJ_42	t__SGB6174_group	0.5	-0.322366	-0.125642	0.0867037	PFS≥12 months	No
p__Firmicutes	f__Ruminococcaceae	s__Massilimaliae_timonensis	t__SGB7253	0.5	-0.274557	-0.133477	0.0159135	PFS<12 months	No
p__Firmicutes	f__Ruminococcaceae	s__Massilimaliae_timonensis	t__SGB7253	0.5	-0.273129	-0.124281	0.0209108	PFS≥12 months	No
p__Actinobacteria	f__Coriobacteriia_unclassified	s__Coriobacteriia_bacterium	t__SGB14770	0.5	-0.204593	-0.0673037	0.059841	PFS<12 months	No
p__Actinobacteria	f__Coriobacteriia_unclassified	s__Coriobacteriia_bacterium	t__SGB14770	0.5	-0.269484	-0.122473	0.0189988	PFS≥12 months	No
p__Bacteroidetes	f__Marinilabiliaceae	s__GGB58233_SGB79883	t__SGB79883	0.5	-0.115854	-0.00808219	0.0881877	PFS<12 months	No
p__Bacteroidetes	f__Marinilabiliaceae	s__GGB58233_SGB79883	t__SGB79883	0.5	-0.227626	-0.121696	-0.0167939	PFS≥12 months	Yes
p__Firmicutes	f__Lachnospiraceae	s__Mediterraneibacter_glycyrrhizinilyticus	t__SGB4606	0.5	-0.320062	-0.188436	-0.0596687	PFS<12 months	Yes
p__Firmicutes	f__Lachnospiraceae	s__Mediterraneibacter_glycyrrhizinilyticus	t__SGB4606	0.5	-0.270897	-0.117318	0.033445	PFS≥12 months	No
p__Firmicutes	f__Ruminococcaceae	s__Neobittarella_massiliensis	t__SGB7264	0.5	-0.16085	-0.0325467	0.0936724	PFS<12 months	No
p__Firmicutes	f__Ruminococcaceae	s__Neobittarella_massiliensis	t__SGB7264	0.5	-0.255111	-0.113781	0.023479	PFS≥12 months	No
p__Firmicutes	f__Clostridiales_unclassified	s__Clostridiales_bacterium	t__SGB15143	0.5	-0.0878727	0.0424367	0.16707	PFS<12 months	No
p__Firmicutes	f__Clostridiales_unclassified	s__Clostridiales_bacterium	t__SGB15143	0.5	-0.256579	-0.11354	0.0394682	PFS≥12 months	No
p__Firmicutes	f__Ruminococcaceae	s__Ruminococcaceae_unclassified_SGB15260	t__SGB15260	0.5	-0.0123666	0.0855144	0.179422	PFS<12 months	No
p__Firmicutes	f__Ruminococcaceae	s__Ruminococcaceae_unclassified_SGB15260	t__SGB15260	0.5	-0.227764	-0.112766	-0.0088406	PFS≥12 months	Yes
p__Firmicutes	f__Clostridia_unclassified	s__Clostridia_bacterium	t__SGB15370	0.5	-0.0749389	0.0366616	0.139437	PFS<12 months	No
p__Firmicutes	f__Clostridia_unclassified	s__Clostridia_bacterium	t__SGB15370	0.5	-0.224699	-0.109692	0.00160806	PFS≥12 months	No
p__Firmicutes	f__Ruminococcaceae	s__GGB9633_SGB15091	t__SGB15091	0.5	-0.338706	-0.213742	-0.0817208	PFS<12 months	Yes
p__Firmicutes	f__Ruminococcaceae	s__GGB9633_SGB15091	t__SGB15091	0.5	-0.251631	-0.10967	0.0340817	PFS≥12 months	No
p__Firmicutes	f__Clostridia_unclassified	s__Candidatus_Schneewindia_gallinarum	t__SGB63326	0.5	-0.0668695	0.0559879	0.163912	PFS<12 months	No
p__Firmicutes	f__Clostridia_unclassified	s__Candidatus_Schneewindia_gallinarum	t__SGB63326	0.5	-0.241451	-0.108305	0.0313497	PFS≥12 months	No
p__Firmicutes	f__Lactobacillaceae	s__Lacticaseibacillus_rhamnosus	t__SGB7144	0.5	0.265609	0.421549	0.588494	PFS<12 months	Yes
p__Firmicutes	f__Lactobacillaceae	s__Lacticaseibacillus_rhamnosus	t__SGB7144	0.5	-0.28517	-0.105347	0.0815017	PFS≥12 months	No
p__Firmicutes	f__Firmicutes_unclassified	s__Firmicutes_bacterium	t__SGB4063	0.5	-0.184352	-0.0513263	0.0813748	PFS<12 months	No
p__Firmicutes	f__Firmicutes_unclassified	s__Firmicutes_bacterium	t__SGB4063	0.5	-0.249574	-0.103811	0.0492099	PFS≥12 months	No
p__Firmicutes	f__Clostridiaceae	s__Clostridiaceae_bacterium	t__SGB4721	0.5	-0.133302	-0.0168542	0.108507	PFS<12 months	No
p__Firmicutes	f__Clostridiaceae	s__Clostridiaceae_bacterium	t__SGB4721	0.5	-0.243719	-0.103029	0.0299919	PFS≥12 months	No
p__Actinobacteria	f__Actinomycetaceae	s__Actinomyces_SGB17154	t__SGB17154	0.5	-0.268594	-0.153205	-0.0380331	PFS<12 months	Yes
p__Actinobacteria	f__Actinomycetaceae	s__Actinomyces_SGB17154	t__SGB17154	0.5	-0.230706	-0.102653	0.0364854	PFS≥12 months	No
p__Firmicutes	f__Ruminococcaceae	s__Ruminococcaceae_bacterium	t__SGB14899	0.5	-0.283881	-0.15052	-0.00846709	PFS<12 months	Yes
p__Firmicutes	f__Ruminococcaceae	s__Ruminococcaceae_bacterium	t__SGB14899	0.5	-0.258064	-0.0994188	0.0499221	PFS≥12 months	No
p__Actinobacteria	f__Actinomycetaceae	s__Actinomyces_dentalis	t__SGB15877	0.5	0.122679	0.254838	0.379827	PFS<12 months	Yes
p__Actinobacteria	f__Actinomycetaceae	s__Actinomyces_dentalis	t__SGB15877	0.5	-0.243937	-0.0969435	0.0403012	PFS≥12 months	No
p__Firmicutes	f__Ruminococcaceae	s__Anaerotruncus_rubiinfantis	t__SGB25416	0.5	-0.492441	-0.363743	-0.227065	PFS<12 months	Yes
p__Firmicutes	f__Ruminococcaceae	s__Anaerotruncus_rubiinfantis	t__SGB25416	0.5	-0.236864	-0.0964423	0.0558272	PFS≥12 months	No
p__Firmicutes	f__Ruminococcaceae	s__GGB9623_SGB15076	t__SGB15076	0.5	0.188734	0.292442	0.39939	PFS<12 months	Yes
p__Firmicutes	f__Ruminococcaceae	s__GGB9623_SGB15076	t__SGB15076	0.5	-0.210675	-0.0960123	0.0148947	PFS≥12 months	No
p__Firmicutes	f__Ruminococcaceae	s__Ruminococcaceae_bacterium	t__SGB15196	0.5	-0.196746	-0.0750138	0.0495994	PFS<12 months	No
p__Firmicutes	f__Ruminococcaceae	s__Ruminococcaceae_bacterium	t__SGB15196	0.5	-0.226405	-0.0956492	0.0490975	PFS≥12 months	No
p__Firmicutes	f__Ruminococcaceae	s__Phocea_massiliensis	t__SGB14837	0.5	-0.35788	-0.253825	-0.148367	PFS<12 months	Yes
p__Firmicutes	f__Ruminococcaceae	s__Phocea_massiliensis	t__SGB14837	0.5	-0.207687	-0.095401	0.0230579	PFS≥12 months	No
p__Bacteroidetes	f__Bacteroidaceae	s__Bacteroides_stercoris	t__SGB1830_group	0.5	-0.0447791	0.137497	0.313509	PFS<12 months	No
p__Bacteroidetes	f__Bacteroidaceae	s__Bacteroides_stercoris	t__SGB1830_group	0.5	-0.292562	-0.0941891	0.0889839	PFS≥12 months	No
p__Firmicutes	f__Ruminococcaceae	s__GGB9677_SGB15180	t__SGB15180	0.5	-0.653164	-0.510731	-0.365301	PFS<12 months	Yes
p__Firmicutes	f__Ruminococcaceae	s__GGB9677_SGB15180	t__SGB15180	0.5	-0.237424	-0.0932908	0.0556116	PFS≥12 months	No
p__Firmicutes	f__Erysipelotrichaceae	s__Erysipelatoclostridium_ramosum	t__SGB6744	0.5	-0.0925401	0.0959778	0.274236	PFS<12 months	No
p__Firmicutes	f__Erysipelotrichaceae	s__Erysipelatoclostridium_ramosum	t__SGB6744	0.5	-0.285989	-0.0906983	0.107817	PFS≥12 months	No
p__Actinobacteria	f__Actinomycetaceae	s__Actinomyces_sp_oral_taxon_448	t__SGB15872	0.5	0.118141	0.276031	0.450375	PFS<12 months	Yes
p__Actinobacteria	f__Actinomycetaceae	s__Actinomyces_sp_oral_taxon_448	t__SGB15872	0.5	-0.269997	-0.088681	0.0859587	PFS≥12 months	No
p__Firmicutes	f__Clostridia_unclassified	s__GGB3005_SGB3996	t__SGB3996	0.5	-0.579036	-0.430081	-0.288813	PFS<12 months	Yes
p__Firmicutes	f__Clostridia_unclassified	s__GGB3005_SGB3996	t__SGB3996	0.5	-0.239305	-0.0878984	0.0668909	PFS≥12 months	No
p__Firmicutes	f__Lachnospiraceae	s__Blautia_faecis	t__SGB4820	0.5	-0.11852	-0.0284792	0.0509217	PFS<12 months	No
p__Firmicutes	f__Lachnospiraceae	s__Blautia_faecis	t__SGB4820	0.5	-0.180391	-0.0840477	0.0123664	PFS≥12 months	No
p__Firmicutes	f__FGB3047	s__GGB9557_SGB14966	t__SGB14966	0.5	-0.00635264	0.111501	0.234646	PFS<12 months	No
p__Firmicutes	f__FGB3047	s__GGB9557_SGB14966	t__SGB14966	0.5	-0.203775	-0.0822619	0.0423179	PFS≥12 months	No
p__Firmicutes	f__Peptostreptococcaceae	s__GGB4456_SGB6141	t__SGB6141	0.5	-0.101795	0.00311782	0.117415	PFS<12 months	No
p__Firmicutes	f__Peptostreptococcaceae	s__GGB4456_SGB6141	t__SGB6141	0.5	-0.19776	-0.0813422	0.0521345	PFS≥12 months	No
p__Firmicutes	f__Clostridia_unclassified	s__Clostridia_bacterium_UC5_1_1D1	t__SGB14995	0.5	-0.363463	-0.217881	-0.0615145	PFS<12 months	Yes
p__Firmicutes	f__Clostridia_unclassified	s__Clostridia_bacterium_UC5_1_1D1	t__SGB14995	0.5	-0.252321	-0.0807155	0.078694	PFS≥12 months	No
p__Firmicutes	f__Lachnospiraceae	s__Roseburia_inulinivorans	t__SGB4940	0.5	0.139345	0.290956	0.422565	PFS<12 months	Yes
p__Firmicutes	f__Lachnospiraceae	s__Roseburia_inulinivorans	t__SGB4940	0.5	-0.246438	-0.0798092	0.0636265	PFS≥12 months	No
p__Firmicutes	f__Ruminococcaceae	s__Harryflintia_acetispora	t__SGB14838	0.5	-4.65e-06	0.102808	0.189582	PFS<12 months	No
p__Firmicutes	f__Ruminococcaceae	s__Harryflintia_acetispora	t__SGB14838	0.5	-0.184703	-0.0797019	0.0230742	PFS≥12 months	No
p__Candidatus_Saccharibacteria	f__Candidatus_Saccharibacteria_unclassified	s__Candidatus_Saccharibacteria_unclassified_SGB19850	t__SGB19850_group	0.5	-0.0222867	0.0868341	0.203431	PFS<12 months	No
p__Candidatus_Saccharibacteria	f__Candidatus_Saccharibacteria_unclassified	s__Candidatus_Saccharibacteria_unclassified_SGB19850	t__SGB19850_group	0.5	-0.194383	-0.0793898	0.041683	PFS≥12 months	No
p__Firmicutes	f__Christensenellaceae	s__Christensenella_minuta	t__SGB14142	0.5	-0.16015	-0.0355678	0.0877493	PFS<12 months	No
p__Firmicutes	f__Christensenellaceae	s__Christensenella_minuta	t__SGB14142	0.5	-0.21101	-0.0792506	0.0576851	PFS≥12 months	No
p__Firmicutes	f__Peptostreptococcaceae	s__Intestinibacter_SGB6139	t__SGB6139	0.5	0.126843	0.298108	0.483571	PFS<12 months	Yes
p__Firmicutes	f__Peptostreptococcaceae	s__Intestinibacter_SGB6139	t__SGB6139	0.5	-0.259726	-0.0787874	0.109176	PFS≥12 months	No
p__Firmicutes	f__Erysipelotrichaceae	s__Holdemania_filiformis	t__SGB4046	0.5	0.120687	0.24504	0.366218	PFS<12 months	Yes
p__Firmicutes	f__Erysipelotrichaceae	s__Holdemania_filiformis	t__SGB4046	0.5	-0.203142	-0.0773403	0.0451242	PFS≥12 months	No
p__Firmicutes	f__Clostridiaceae	s__GGB3478_SGB4643	t__SGB4643	0.5	-0.0970459	-0.00833809	0.0766369	PFS<12 months	No
p__Firmicutes	f__Clostridiaceae	s__GGB3478_SGB4643	t__SGB4643	0.5	-0.176503	-0.0759926	0.0181267	PFS≥12 months	No
p__Firmicutes	f__Lachnospiraceae	s__Blautia_SGB4815	t__SGB4815_group	0.5	-0.288023	-0.162032	-0.033988	PFS<12 months	Yes
p__Firmicutes	f__Lachnospiraceae	s__Blautia_SGB4815	t__SGB4815_group	0.5	-0.208687	-0.0742132	0.0680365	PFS≥12 months	No
p__Proteobacteria	f__Phyllobacteriaceae	s__GGB38171_SGB72433	t__SGB72433_group	0.5	-0.0838014	0.0550104	0.208126	PFS<12 months	No
p__Proteobacteria	f__Phyllobacteriaceae	s__GGB38171_SGB72433	t__SGB72433_group	0.5	-0.235383	-0.0729422	0.0935882	PFS≥12 months	No
p__Firmicutes	f__Lachnospiraceae	s__Coprococcus_eutactus	t__SGB5117	0.5	-0.262069	-0.0649313	0.125097	PFS<12 months	No
p__Firmicutes	f__Lachnospiraceae	s__Coprococcus_eutactus	t__SGB5117	0.5	-0.278601	-0.072011	0.127846	PFS≥12 months	No
p__Firmicutes	f__Lachnospiraceae	s__Lachnospiraceae_bacterium	t__SGB4648	0.5	-0.194316	-0.0748557	0.0437994	PFS<12 months	No
p__Firmicutes	f__Lachnospiraceae	s__Lachnospiraceae_bacterium	t__SGB4648	0.5	-0.195162	-0.0692724	0.0618017	PFS≥12 months	No
p__Bacteroidetes	f__Rikenellaceae	s__Alistipes_ihumii	t__SGB2328	0.5	-0.227279	-0.0586882	0.109806	PFS<12 months	No
p__Bacteroidetes	f__Rikenellaceae	s__Alistipes_ihumii	t__SGB2328	0.5	-0.247897	-0.067712	0.130571	PFS≥12 months	No
p__Firmicutes	f__Ruminococcaceae	s__Ruthenibacterium_lactatiformans	t__SGB15271	0.5	-0.0237464	0.0730454	0.174896	PFS<12 months	No
p__Firmicutes	f__Ruminococcaceae	s__Ruthenibacterium_lactatiformans	t__SGB15271	0.5	-0.178957	-0.062719	0.052282	PFS≥12 months	No
p__Actinobacteria	f__Bifidobacteriaceae	s__Bifidobacterium_adolescentis	t__SGB17244	0.5	-0.218763	-0.0582052	0.103199	PFS<12 months	No
p__Actinobacteria	f__Bifidobacteriaceae	s__Bifidobacterium_adolescentis	t__SGB17244	0.5	-0.240609	-0.0616084	0.114322	PFS≥12 months	No
p__Bacteroidetes	f__Bacteroidales_unclassified	s__Phocaeicola_plebeius	t__SGB1903_group	0.5	-0.144459	-0.0133737	0.116912	PFS<12 months	No
p__Bacteroidetes	f__Bacteroidales_unclassified	s__Phocaeicola_plebeius	t__SGB1903_group	0.5	-0.212477	-0.0613912	0.0772681	PFS≥12 months	No
p__Firmicutes	f__Lachnospiraceae	s__Dorea_sp_AF24_7LB	t__SGB4571	0.5	-0.116757	0.0127678	0.146977	PFS<12 months	No
p__Firmicutes	f__Lachnospiraceae	s__Dorea_sp_AF24_7LB	t__SGB4571	0.5	-0.20119	-0.0559267	0.0913167	PFS≥12 months	No
p__Verrucomicrobia	f__Akkermansiaceae	s__Akkermansia_muciniphila	t__SGB9226	0.5	-0.484957	-0.284387	-0.0808767	PFS<12 months	Yes
p__Verrucomicrobia	f__Akkermansiaceae	s__Akkermansia_muciniphila	t__SGB9226	0.5	-0.28564	-0.0540879	0.170008	PFS≥12 months	No
p__Firmicutes	f__Ruminococcaceae	s__GGB9618_SGB15065	t__SGB15065	0.5	-0.124217	-0.0224766	0.0787836	PFS<12 months	No
p__Firmicutes	f__Ruminococcaceae	s__GGB9618_SGB15065	t__SGB15065	0.5	-0.153529	-0.0507744	0.0589352	PFS≥12 months	No
p__Bacteroidetes	f__Bacteroidaceae	s__Bacteroides_thetaiotaomicron	t__SGB1861	0.5	0.0898067	0.270348	0.4165	PFS<12 months	Yes
p__Bacteroidetes	f__Bacteroidaceae	s__Bacteroides_thetaiotaomicron	t__SGB1861	0.5	-0.230466	-0.050132	0.134538	PFS≥12 months	No
p__Firmicutes	f__Ruminococcaceae	s__Faecalibacterium_prausnitzii	t__SGB15317	0.5	-0.377046	-0.237324	-0.106519	PFS<12 months	Yes
p__Firmicutes	f__Ruminococcaceae	s__Faecalibacterium_prausnitzii	t__SGB15317	0.5	-0.193478	-0.0488889	0.100557	PFS≥12 months	No
p__Firmicutes	f__Lachnospiraceae	s__Roseburia_faecis	t__SGB4925	0.5	-0.386715	-0.168529	0.0375782	PFS<12 months	No
p__Firmicutes	f__Lachnospiraceae	s__Roseburia_faecis	t__SGB4925	0.5	-0.27385	-0.0483674	0.16361	PFS≥12 months	No
p__Actinobacteria	f__Actinomycetaceae	s__Actinomyces_sp_ICM58	t__SGB17169	0.5	0.184906	0.305943	0.427407	PFS<12 months	Yes
p__Actinobacteria	f__Actinomycetaceae	s__Actinomyces_sp_ICM58	t__SGB17169	0.5	-0.188069	-0.0483154	0.094167	PFS≥12 months	No
p__Firmicutes	f__Lachnospiraceae	s__Lachnospira_sp_NSJ_43	t__SGB5087	0.5	-0.372131	-0.235511	-0.0972651	PFS<12 months	Yes
p__Firmicutes	f__Lachnospiraceae	s__Lachnospira_sp_NSJ_43	t__SGB5087	0.5	-0.201548	-0.0481388	0.0986104	PFS≥12 months	No
p__Firmicutes	f__Christensenellaceae	s__Christensenellaceae_bacterium	t__SGB14128	0.5	0.055217	0.159496	0.255998	PFS<12 months	Yes
p__Firmicutes	f__Christensenellaceae	s__Christensenellaceae_bacterium	t__SGB14128	0.5	-0.161788	-0.0471818	0.0642052	PFS≥12 months	No
p__Firmicutes	f__Catabacteriaceae	s__Catabacter_hongkongensis	t__SGB14143	0.5	0.153074	0.270395	0.382871	PFS<12 months	Yes
p__Firmicutes	f__Catabacteriaceae	s__Catabacter_hongkongensis	t__SGB14143	0.5	-0.176261	-0.0467139	0.0709875	PFS≥12 months	No
p__Firmicutes	f__Ruminococcaceae	s__GGB9635_SGB15106	t__SGB15106	0.5	-0.665886	-0.508038	-0.349554	PFS<12 months	Yes
p__Firmicutes	f__Ruminococcaceae	s__GGB9635_SGB15106	t__SGB15106	0.5	-0.2172	-0.0450278	0.125996	PFS≥12 months	No
p__Firmicutes	f__Clostridia_unclassified	s__GGB9347_SGB14313	t__SGB14313	0.5	-0.154735	-0.0596084	0.0407765	PFS<12 months	No
p__Firmicutes	f__Clostridia_unclassified	s__GGB9347_SGB14313	t__SGB14313	0.5	-0.139603	-0.0423223	0.0768649	PFS≥12 months	No
p__Firmicutes	f__Clostridia_unclassified	s__GGB3293_SGB4348	t__SGB4348	0.5	-0.580077	-0.37241	-0.165677	PFS<12 months	Yes
p__Firmicutes	f__Clostridia_unclassified	s__GGB3293_SGB4348	t__SGB4348	0.5	-0.264358	-0.0400338	0.198443	PFS≥12 months	No
p__Firmicutes	f__Clostridiaceae	s__Clostridium_sp_AF34_10BH	t__SGB4914	0.5	0.0711736	0.239538	0.394194	PFS<12 months	Yes
p__Firmicutes	f__Clostridiaceae	s__Clostridium_sp_AF34_10BH	t__SGB4914	0.5	-0.208925	-0.0398085	0.124293	PFS≥12 months	No
p__Firmicutes	f__Eubacteriaceae	s__Eubacterium_ventriosum	t__SGB5045	0.5	-0.108353	0.0286387	0.16851	PFS<12 months	No
p__Firmicutes	f__Eubacteriaceae	s__Eubacterium_ventriosum	t__SGB5045	0.5	-0.192132	-0.0393086	0.104163	PFS≥12 months	No
p__Firmicutes	f__Ruminococcaceae	s__GGB9621_SGB15073	t__SGB15073	0.5	-0.0891855	0.0333301	0.154875	PFS<12 months	No
p__Firmicutes	f__Ruminococcaceae	s__GGB9621_SGB15073	t__SGB15073	0.5	-0.165656	-0.0368667	0.0939097	PFS≥12 months	No
p__Firmicutes	f__Clostridia_unclassified	s__Clostridia_bacterium	t__SGB15411	0.5	-0.254608	-0.15377	-0.0523256	PFS<12 months	Yes
p__Firmicutes	f__Clostridia_unclassified	s__Clostridia_bacterium	t__SGB15411	0.5	-0.157238	-0.0348974	0.0728424	PFS≥12 months	No
p__Firmicutes	f__Lachnospiraceae	s__Blautia_sp_AF19_10LB	t__SGB4810	0.5	-0.335047	-0.168657	-0.0107455	PFS<12 months	Yes
p__Firmicutes	f__Lachnospiraceae	s__Blautia_sp_AF19_10LB	t__SGB4810	0.5	-0.221747	-0.0339314	0.14134	PFS≥12 months	No
p__Firmicutes	f__Lachnospiraceae	s__Lachnospiraceae_bacterium	t__SGB4957	0.5	-0.0318668	0.0596614	0.149701	PFS<12 months	No
p__Firmicutes	f__Lachnospiraceae	s__Lachnospiraceae_bacterium	t__SGB4957	0.5	-0.130074	-0.0328597	0.0626373	PFS≥12 months	No
p__Firmicutes	f__Ruminococcaceae	s__GGB9608_SGB15041	t__SGB15041	0.5	-0.260265	-0.14664	-0.0335769	PFS<12 months	Yes
p__Firmicutes	f__Ruminococcaceae	s__GGB9608_SGB15041	t__SGB15041	0.5	-0.161459	-0.0306701	0.102614	PFS≥12 months	No
p__Bacteroidetes	f__Rikenellaceae	s__Alistipes_shahii	t__SGB2295	0.5	-0.101258	0.0480179	0.195175	PFS<12 months	No
p__Bacteroidetes	f__Rikenellaceae	s__Alistipes_shahii	t__SGB2295	0.5	-0.195922	-0.0303721	0.124764	PFS≥12 months	No
p__Actinobacteria	f__Actinomycetaceae	s__Trueperella_pyogenes	t__SGB17137	0.5	-0.325028	-0.186271	-0.0432391	PFS<12 months	Yes
p__Actinobacteria	f__Actinomycetaceae	s__Trueperella_pyogenes	t__SGB17137	0.5	-0.1806	-0.0301666	0.12249	PFS≥12 months	No
p__Actinobacteria	f__Eggerthellaceae	s__Eggerthellaceae_unclassified_SGB14341	t__SGB14341	0.5	0.151534	0.299222	0.451126	PFS<12 months	Yes
p__Actinobacteria	f__Eggerthellaceae	s__Eggerthellaceae_unclassified_SGB14341	t__SGB14341	0.5	-0.190955	-0.0299674	0.144502	PFS≥12 months	No
p__Firmicutes	f__Ruminococcaceae	s__Ruminococcaceae_bacterium	t__SGB15249	0.5	-0.808654	-0.642211	-0.482364	PFS<12 months	Yes
p__Firmicutes	f__Ruminococcaceae	s__Ruminococcaceae_bacterium	t__SGB15249	0.5	-0.206777	-0.029775	0.153558	PFS≥12 months	No
p__Firmicutes	f__Streptococcaceae	s__Streptococcus_infantis	t__SGB8095	0.5	0.211446	0.333116	0.457786	PFS<12 months	Yes
p__Firmicutes	f__Streptococcaceae	s__Streptococcus_infantis	t__SGB8095	0.5	-0.17566	-0.0276444	0.113837	PFS≥12 months	No
p__Firmicutes	f__Ruminococcaceae	s__GGB9633_SGB15090	t__SGB15090	0.5	0.124597	0.219168	0.309436	PFS<12 months	Yes
p__Firmicutes	f__Ruminococcaceae	s__GGB9633_SGB15090	t__SGB15090	0.5	-0.129795	-0.0262869	0.0771191	PFS≥12 months	No
p__Firmicutes	f__Lachnospiraceae	s__Blautia_obeum	t__SGB4809	0.5	-0.0451204	0.0787114	0.207368	PFS<12 months	No
p__Firmicutes	f__Lachnospiraceae	s__Blautia_obeum	t__SGB4809	0.5	-0.171042	-0.0258839	0.119943	PFS≥12 months	No
p__Proteobacteria	f__Desulfovibrionaceae	s__GGB9818_SGB15459	t__SGB15459	0.5	-0.118574	0.00167658	0.109435	PFS<12 months	No
p__Proteobacteria	f__Desulfovibrionaceae	s__GGB9818_SGB15459	t__SGB15459	0.5	-0.149111	-0.0255242	0.106272	PFS≥12 months	No
p__Bacteroidetes	f__Bacteroidaceae	s__Bacteroides_fragilis	t__SGB1855_group	0.5	-0.247814	-0.102694	0.0517329	PFS<12 months	No
p__Bacteroidetes	f__Bacteroidaceae	s__Bacteroides_fragilis	t__SGB1855_group	0.5	-0.179692	-0.0249795	0.149105	PFS≥12 months	No
p__Firmicutes	f__Eubacteriaceae	s__Eubacterium_ramulus	t__SGB4960	0.5	-0.15117	-0.037154	0.0811634	PFS<12 months	No
p__Firmicutes	f__Eubacteriaceae	s__Eubacterium_ramulus	t__SGB4960	0.5	-0.148865	-0.0238848	0.105287	PFS≥12 months	No
p__Proteobacteria	f__Sutterellaceae	s__Parasutterella_excrementihominis	t__SGB9262	0.5	-0.00696433	0.0895875	0.181307	PFS<12 months	No
p__Proteobacteria	f__Sutterellaceae	s__Parasutterella_excrementihominis	t__SGB9262	0.5	-0.122493	-0.0232736	0.0832901	PFS≥12 months	No
p__Firmicutes	f__Clostridia_unclassified	s__Clostridia_bacterium	t__SGB15413	0.5	0.0260244	0.151288	0.266019	PFS<12 months	Yes
p__Firmicutes	f__Clostridia_unclassified	s__Clostridia_bacterium	t__SGB15413	0.5	-0.154176	-0.0215265	0.108334	PFS≥12 months	No
p__Firmicutes	f__Ruminococcaceae	s__Ruminococcus_sp_NSJ_71	t__SGB4290	0.5	-0.390755	-0.194704	0.00175259	PFS<12 months	No
p__Firmicutes	f__Ruminococcaceae	s__Ruminococcus_sp_NSJ_71	t__SGB4290	0.5	-0.246633	-0.0207573	0.198481	PFS≥12 months	No
p__Firmicutes	f__Clostridia_unclassified	s__Clostridia_bacterium	t__SGB4435	0.5	-0.120964	-0.0257517	0.0657492	PFS<12 months	No
p__Firmicutes	f__Clostridia_unclassified	s__Clostridia_bacterium	t__SGB4435	0.5	-0.130826	-0.0204487	0.0926559	PFS≥12 months	No
p__Firmicutes	f__Lachnospiraceae	s__Blautia_massiliensis	t__SGB4826_group	0.5	-0.00765838	0.118061	0.255005	PFS<12 months	No
p__Firmicutes	f__Lachnospiraceae	s__Blautia_massiliensis	t__SGB4826_group	0.5	-0.176278	-0.0177296	0.140426	PFS≥12 months	No
p__Firmicutes	f__Ruminococcaceae	s__Anaeromassilibacillus_sp_An250	t__SGB14894	0.5	-0.0441638	0.0945985	0.265215	PFS<12 months	No
p__Firmicutes	f__Ruminococcaceae	s__Anaeromassilibacillus_sp_An250	t__SGB14894	0.5	-0.194016	-0.0102584	0.15284	PFS≥12 months	No
p__Firmicutes	f__FGB3608	s__GGB58158_SGB79798	t__SGB79798	0.5	-0.179314	-0.0777698	0.0216856	PFS<12 months	No
p__Firmicutes	f__FGB3608	s__GGB58158_SGB79798	t__SGB79798	0.5	-0.123035	-0.00998595	0.105237	PFS≥12 months	No
p__Firmicutes	f__Lachnospiraceae	s__Mediterraneibacter_butyricigenes	t__SGB25493	0.5	0.0398184	0.16333	0.296461	PFS<12 months	Yes
p__Firmicutes	f__Lachnospiraceae	s__Mediterraneibacter_butyricigenes	t__SGB25493	0.5	-0.154929	-0.00985934	0.126324	PFS≥12 months	No
p__Firmicutes	f__Clostridia_unclassified	s__Clostridia_bacterium	t__SGB14845	0.5	-0.0238972	0.080535	0.184161	PFS<12 months	No
p__Firmicutes	f__Clostridia_unclassified	s__Clostridia_bacterium	t__SGB14845	0.5	-0.126032	-0.00770638	0.102406	PFS≥12 months	No
p__Proteobacteria	f__Sutterellaceae	s__Sutterella_wadsworthensis	t__SGB9283	0.5	0.0356609	0.138921	0.240378	PFS<12 months	Yes
p__Proteobacteria	f__Sutterellaceae	s__Sutterella_wadsworthensis	t__SGB9283	0.5	-0.118584	-0.00680038	0.10004	PFS≥12 months	No
p__Firmicutes	f__Lachnospiraceae	s__Dorea_formicigenerans	t__SGB4575	0.5	-0.354335	-0.222234	-0.080738	PFS<12 months	Yes
p__Firmicutes	f__Lachnospiraceae	s__Dorea_formicigenerans	t__SGB4575	0.5	-0.146497	-0.00670612	0.123432	PFS≥12 months	No
p__Firmicutes	f__Clostridiales_unclassified	s__Clostridiales_bacterium_UBA1390	t__SGB4436	0.5	-0.124704	-0.0150544	0.0903962	PFS<12 months	No
p__Firmicutes	f__Clostridiales_unclassified	s__Clostridiales_bacterium_UBA1390	t__SGB4436	0.5	-0.121812	0.000256985	0.116077	PFS≥12 months	No
p__Firmicutes	f__Ruminococcaceae	s__GGB9640_SGB15115	t__SGB15115	0.5	-0.0146673	0.0963787	0.201631	PFS<12 months	No
p__Firmicutes	f__Ruminococcaceae	s__GGB9640_SGB15115	t__SGB15115	0.5	-0.118575	0.00236919	0.125387	PFS≥12 months	No
p__Firmicutes	f__Clostridiaceae	s__Clostridiaceae_unclassified_SGB4769	t__SGB4769	0.5	-0.348885	-0.230277	-0.114796	PFS<12 months	Yes
p__Firmicutes	f__Clostridiaceae	s__Clostridiaceae_unclassified_SGB4769	t__SGB4769	0.5	-0.132591	0.00329424	0.137797	PFS≥12 months	No
p__Firmicutes	f__Ruminococcaceae	s__Gemmiger_SGB15299	t__SGB15299	0.5	-0.278765	-0.108234	0.0641826	PFS<12 months	No
p__Firmicutes	f__Ruminococcaceae	s__Gemmiger_SGB15299	t__SGB15299	0.5	-0.178547	0.00332291	0.191151	PFS≥12 months	No
p__Actinobacteria	f__Corynebacteriaceae	s__Corynebacterium_durum	t__SGB17008	0.5	0.0830854	0.196744	0.312578	PFS<12 months	Yes
p__Actinobacteria	f__Corynebacteriaceae	s__Corynebacterium_durum	t__SGB17008	0.5	-0.112923	0.00543761	0.136084	PFS≥12 months	No
p__Firmicutes	f__Clostridia_unclassified	s__Candidatus_Avimonas_narfia	t__SGB14941	0.5	-0.206869	-0.0860992	0.0295541	PFS<12 months	No
p__Firmicutes	f__Clostridia_unclassified	s__Candidatus_Avimonas_narfia	t__SGB14941	0.5	-0.120618	0.00740676	0.139413	PFS≥12 months	No
p__Firmicutes	f__Lachnospiraceae	s__Blautia_obeum	t__SGB4811_group	0.5	-0.196347	-0.076934	0.0386227	PFS<12 months	No
p__Firmicutes	f__Lachnospiraceae	s__Blautia_obeum	t__SGB4811_group	0.5	-0.12216	0.00830357	0.133192	PFS≥12 months	No
p__Actinobacteria	f__Actinomycetaceae	s__Actinobaculum_sp_oral_taxon_183	t__SGB15892	0.5	0.026995	0.130111	0.243998	PFS<12 months	Yes
p__Actinobacteria	f__Actinomycetaceae	s__Actinobaculum_sp_oral_taxon_183	t__SGB15892	0.5	-0.114325	0.008851	0.130796	PFS≥12 months	No
p__Proteobacteria	f__Desulfovibrionaceae	s__Bilophila_wadsworthia	t__SGB15452	0.5	-0.425222	-0.286415	-0.153464	PFS<12 months	Yes
p__Proteobacteria	f__Desulfovibrionaceae	s__Bilophila_wadsworthia	t__SGB15452	0.5	-0.13332	0.0104918	0.151334	PFS≥12 months	No
p__Firmicutes	f__Clostridia_unclassified	s__Clostridia_bacterium	t__SGB3952	0.5	-0.347011	-0.254884	-0.171791	PFS<12 months	Yes
p__Firmicutes	f__Clostridia_unclassified	s__Clostridia_bacterium	t__SGB3952	0.5	-0.0783149	0.0112751	0.101323	PFS≥12 months	No
p__Bacteroidetes	f__Bacteroidales_unclassified	s__Phocaeicola_dorei	t__SGB1815	0.5	-0.541502	-0.378115	-0.21196	PFS<12 months	Yes
p__Bacteroidetes	f__Bacteroidales_unclassified	s__Phocaeicola_dorei	t__SGB1815	0.5	-0.16808	0.0126915	0.201607	PFS≥12 months	No
p__Firmicutes	f__Lachnospiraceae	s__GGB3614_SGB4886	t__SGB4886	0.5	0.457949	0.585041	0.716443	PFS<12 months	Yes
p__Firmicutes	f__Lachnospiraceae	s__GGB3614_SGB4886	t__SGB4886	0.5	-0.139693	0.0137875	0.146543	PFS≥12 months	No
p__Firmicutes	f__Clostridiaceae	s__Clostridium_sp_AF20_17LB	t__SGB4714	0.5	0.125133	0.241274	0.347151	PFS<12 months	Yes
p__Firmicutes	f__Clostridiaceae	s__Clostridium_sp_AF20_17LB	t__SGB4714	0.5	-0.113208	0.014422	0.138131	PFS≥12 months	No
p__Firmicutes	f__Clostridia_unclassified	s__Clostridia_bacterium	t__SGB14250	0.5	0.0258199	0.124422	0.219873	PFS<12 months	Yes
p__Firmicutes	f__Clostridia_unclassified	s__Clostridia_bacterium	t__SGB14250	0.5	-0.0988846	0.0157764	0.122647	PFS≥12 months	No
p__Bacteroidetes	f__Rikenellaceae	s__Alistipes_indistinctus	t__SGB2325	0.5	-0.0172841	0.105733	0.233955	PFS<12 months	No
p__Bacteroidetes	f__Rikenellaceae	s__Alistipes_indistinctus	t__SGB2325	0.5	-0.121916	0.0167702	0.16184	PFS≥12 months	No
p__Firmicutes	f__Ruminococcaceae	s__Faecalibacterium_prausnitzii	t__SGB15316_group	0.5	-0.326054	-0.186699	-0.0480503	PFS<12 months	Yes
p__Firmicutes	f__Ruminococcaceae	s__Faecalibacterium_prausnitzii	t__SGB15316_group	0.5	-0.144483	0.0186361	0.18486	PFS≥12 months	No
p__Firmicutes	f__Lachnospiraceae	s__Lachnospiraceae_bacterium	t__SGB4722	0.5	0.00617451	0.121556	0.237154	PFS<12 months	Yes
p__Firmicutes	f__Lachnospiraceae	s__Lachnospiraceae_bacterium	t__SGB4722	0.5	-0.0987245	0.019258	0.144129	PFS≥12 months	No
p__Firmicutes	f__Erysipelotrichaceae	s__Holdemania_sp_Marseille_P2844	t__SGB4045	0.5	-0.0533148	0.042945	0.145205	PFS<12 months	No
p__Firmicutes	f__Erysipelotrichaceae	s__Holdemania_sp_Marseille_P2844	t__SGB4045	0.5	-0.0805535	0.0218834	0.132677	PFS≥12 months	No
p__Bacteroidetes	f__Bacteroidaceae	s__Bacteroides_caccae	t__SGB1877	0.5	-0.0824621	0.0494973	0.184894	PFS<12 months	No
p__Bacteroidetes	f__Bacteroidaceae	s__Bacteroides_caccae	t__SGB1877	0.5	-0.124951	0.0221371	0.165603	PFS≥12 months	No
p__Actinobacteria	f__Actinomycetaceae	s__Actinomyces_sp_ICM47	t__SGB17167	0.5	0.0894541	0.216681	0.352821	PFS<12 months	Yes
p__Actinobacteria	f__Actinomycetaceae	s__Actinomyces_sp_ICM47	t__SGB17167	0.5	-0.111258	0.0229321	0.161676	PFS≥12 months	No
p__Firmicutes	f__Ruminococcaceae	s__GGB9712_SGB15244	t__SGB15244	0.5	-0.0152412	0.0833322	0.188224	PFS<12 months	No
p__Firmicutes	f__Ruminococcaceae	s__GGB9712_SGB15244	t__SGB15244	0.5	-0.0951053	0.0230077	0.134195	PFS≥12 months	No
p__Firmicutes	f__Lachnospiraceae	s__Eisenbergiella_massiliensis	t__SGB4987	0.5	-0.210964	-0.0767592	0.0568726	PFS<12 months	No
p__Firmicutes	f__Lachnospiraceae	s__Eisenbergiella_massiliensis	t__SGB4987	0.5	-0.119686	0.0231779	0.172778	PFS≥12 months	No
p__Firmicutes	f__Clostridia_unclassified	s__GGB9494_SGB14891	t__SGB14891	0.5	-0.142389	-0.010198	0.108104	PFS<12 months	No
p__Firmicutes	f__Clostridia_unclassified	s__GGB9494_SGB14891	t__SGB14891	0.5	-0.10506	0.0253944	0.167525	PFS≥12 months	No
p__Firmicutes	f__Clostridia_unclassified	s__GGB9774_SGB15394	t__SGB15394	0.5	0.0429796	0.12258	0.20287	PFS<12 months	Yes
p__Firmicutes	f__Clostridia_unclassified	s__GGB9774_SGB15394	t__SGB15394	0.5	-0.0677064	0.0259515	0.117798	PFS≥12 months	No
p__Actinobacteria	f__Atopobiaceae	s__Lancefieldella_parvula	t__SGB969	0.5	-0.186002	-0.083238	0.0189377	PFS<12 months	No
p__Actinobacteria	f__Atopobiaceae	s__Lancefieldella_parvula	t__SGB969	0.5	-0.0866949	0.0260831	0.146658	PFS≥12 months	No
p__Firmicutes	f__Ruminococcaceae	s__Massilimaliae_massiliensis	t__SGB29347	0.5	-0.468476	-0.338336	-0.212735	PFS<12 months	Yes
p__Firmicutes	f__Ruminococcaceae	s__Massilimaliae_massiliensis	t__SGB29347	0.5	-0.118446	0.0261602	0.160723	PFS≥12 months	No
p__Proteobacteria	f__Desulfovibrionaceae	s__Desulfovibrio_piger	t__SGB15467_group	0.5	-0.0712308	0.0273872	0.129781	PFS<12 months	No
p__Proteobacteria	f__Desulfovibrionaceae	s__Desulfovibrio_piger	t__SGB15467_group	0.5	-0.086995	0.0269038	0.127461	PFS≥12 months	No
p__Firmicutes	f__Eubacteriaceae	s__Eubacterium_sp_AF15_50	t__SGB5042	0.5	-0.24351	-0.109531	0.022568	PFS<12 months	No
p__Firmicutes	f__Eubacteriaceae	s__Eubacterium_sp_AF15_50	t__SGB5042	0.5	-0.111046	0.0304601	0.173137	PFS≥12 months	No
p__Actinobacteria	f__Actinomycetaceae	s__Actinomyces_SGB17168	t__SGB17168	0.5	-0.0553232	0.0654795	0.177846	PFS<12 months	No
p__Actinobacteria	f__Actinomycetaceae	s__Actinomyces_SGB17168	t__SGB17168	0.5	-0.101891	0.0344617	0.17039	PFS≥12 months	No
p__Firmicutes	f__Ruminococcaceae	s__GGB9619_SGB15067	t__SGB15067	0.5	-0.192712	-0.0671448	0.0518901	PFS<12 months	No
p__Firmicutes	f__Ruminococcaceae	s__GGB9619_SGB15067	t__SGB15067	0.5	-0.101903	0.0358849	0.162277	PFS≥12 months	No
p__Firmicutes	f__Eubacteriaceae	s__Eubacterium_sp_AF34_35BH	t__SGB5051	0.5	-0.104438	-0.0177964	0.0751882	PFS<12 months	No
p__Firmicutes	f__Eubacteriaceae	s__Eubacterium_sp_AF34_35BH	t__SGB5051	0.5	-0.0645518	0.0380296	0.132231	PFS≥12 months	No
p__Bacteroidetes	f__Bacteroidaceae	s__Bacteroides_clarus	t__SGB1832	0.5	0.0085348	0.0815383	0.153793	PFS<12 months	Yes
p__Bacteroidetes	f__Bacteroidaceae	s__Bacteroides_clarus	t__SGB1832	0.5	-0.0458632	0.0396065	0.123184	PFS≥12 months	No
p__Actinobacteria	f__Promicromonosporaceae	s__Isoptericola_variabilis	t__SGB17153_group	0.5	0.16477	0.298044	0.440291	PFS<12 months	Yes
p__Actinobacteria	f__Promicromonosporaceae	s__Isoptericola_variabilis	t__SGB17153_group	0.5	-0.11142	0.0407502	0.185557	PFS≥12 months	No
p__Firmicutes	f__Ruminococcaceae	s__Ruminococcaceae_unclassified_SGB4191	t__SGB4191	0.5	-0.233746	-0.0904094	0.0470403	PFS<12 months	No
p__Firmicutes	f__Ruminococcaceae	s__Ruminococcaceae_unclassified_SGB4191	t__SGB4191	0.5	-0.118877	0.0428648	0.192412	PFS≥12 months	No
p__Firmicutes	f__Clostridia_unclassified	s__Clostridia_bacterium_12CBH8	t__SGB7259	0.5	-0.131459	-0.0214038	0.0901214	PFS<12 months	No
p__Firmicutes	f__Clostridia_unclassified	s__Clostridia_bacterium_12CBH8	t__SGB7259	0.5	-0.0758567	0.0460251	0.174375	PFS≥12 months	No
p__Firmicutes	f__Clostridiales_unclassified	s__Clostridiales_bacterium_NSJ_40	t__SGB72336	0.5	-0.530023	-0.414446	-0.292549	PFS<12 months	Yes
p__Firmicutes	f__Clostridiales_unclassified	s__Clostridiales_bacterium_NSJ_40	t__SGB72336	0.5	-0.0660781	0.0488035	0.177952	PFS≥12 months	No
p__Firmicutes	f__Ruminococcaceae	s__Ruminococcaceae_bacterium_D5	t__SGB14960	0.5	-0.151173	-0.0624049	0.0262585	PFS<12 months	No
p__Firmicutes	f__Ruminococcaceae	s__Ruminococcaceae_bacterium_D5	t__SGB14960	0.5	-0.0409254	0.0495436	0.146354	PFS≥12 months	No
p__Firmicutes	f__Ruminococcaceae	s__Faecalibacterium_SGB15346	t__SGB15346	0.5	-0.0751785	0.100978	0.278936	PFS<12 months	No
p__Firmicutes	f__Ruminococcaceae	s__Faecalibacterium_SGB15346	t__SGB15346	0.5	-0.133117	0.0524806	0.230444	PFS≥12 months	No
p__Firmicutes	f__Clostridiaceae	s__Clostridium_sp_AM22_11AC	t__SGB4749	0.5	-0.0112616	0.113241	0.229725	PFS<12 months	No
p__Firmicutes	f__Clostridiaceae	s__Clostridium_sp_AM22_11AC	t__SGB4749	0.5	-0.073601	0.0582912	0.188334	PFS≥12 months	No
p__Bacteroidetes	f__Barnesiellaceae	s__Coprobacter_fastidiosus	t__SGB1963	0.5	-0.396899	-0.269741	-0.143062	PFS<12 months	Yes
p__Bacteroidetes	f__Barnesiellaceae	s__Coprobacter_fastidiosus	t__SGB1963	0.5	-0.0812997	0.0593362	0.20039	PFS≥12 months	No
p__Firmicutes	f__Clostridia_unclassified	s__Clostridia_bacterium	t__SGB14937	0.5	0.0986892	0.223193	0.341838	PFS<12 months	Yes
p__Firmicutes	f__Clostridia_unclassified	s__Clostridia_bacterium	t__SGB14937	0.5	-0.0806087	0.0600975	0.191644	PFS≥12 months	No
p__Firmicutes	f__Clostridia_unclassified	s__Clostridia_bacterium	t__SGB3988	0.5	-0.0704629	0.0114648	0.0934669	PFS<12 months	No
p__Firmicutes	f__Clostridia_unclassified	s__Clostridia_bacterium	t__SGB3988	0.5	-0.0364477	0.0623717	0.158046	PFS≥12 months	No
p__Firmicutes	f__Clostridiaceae	s__Clostridiaceae_bacterium	t__SGB4770	0.5	-0.0846588	0.0292807	0.150812	PFS<12 months	No
p__Firmicutes	f__Clostridiaceae	s__Clostridiaceae_bacterium	t__SGB4770	0.5	-0.0596375	0.0626005	0.192092	PFS≥12 months	No
p__Firmicutes	f__Lachnospiraceae	s__Lachnospiraceae_unclassified_SGB4882	t__SGB4882	0.5	-0.213632	-0.0981335	0.0281404	PFS<12 months	No
p__Firmicutes	f__Lachnospiraceae	s__Lachnospiraceae_unclassified_SGB4882	t__SGB4882	0.5	-0.063692	0.0630182	0.189122	PFS≥12 months	No
p__Firmicutes	f__Lachnospiraceae	s__Catenibacillus_scindens	t__SGB59869	0.5	-0.356732	-0.19031	-0.0370414	PFS<12 months	Yes
p__Firmicutes	f__Lachnospiraceae	s__Catenibacillus_scindens	t__SGB59869	0.5	-0.09726	0.0636759	0.236397	PFS≥12 months	No
p__Bacteroidetes	f__Odoribacteraceae	s__Butyricimonas_paravirosa	t__SGB1785	0.5	-0.0326163	0.0665043	0.160461	PFS<12 months	No
p__Bacteroidetes	f__Odoribacteraceae	s__Butyricimonas_paravirosa	t__SGB1785	0.5	-0.0414656	0.0642102	0.173869	PFS≥12 months	No
p__Firmicutes	f__Clostridia_unclassified	s__Clostridia_bacterium	t__SGB15409	0.5	-0.0571363	0.0798024	0.222062	PFS<12 months	No
p__Firmicutes	f__Clostridia_unclassified	s__Clostridia_bacterium	t__SGB15409	0.5	-0.0944047	0.0659115	0.221404	PFS≥12 months	No
p__Firmicutes	f__Clostridia_unclassified	s__Clostridia_bacterium	t__SGB4531	0.5	0.0706204	0.157846	0.246951	PFS<12 months	Yes
p__Firmicutes	f__Clostridia_unclassified	s__Clostridia_bacterium	t__SGB4531	0.5	-0.0340612	0.0659532	0.156899	PFS≥12 months	No
p__Firmicutes	f__Clostridia_unclassified	s__Candidatus_Pseudobutyricicoccus_lothianensis	t__SGB14975	0.5	-0.229071	-0.109889	0.00694811	PFS<12 months	No
p__Firmicutes	f__Clostridia_unclassified	s__Candidatus_Pseudobutyricicoccus_lothianensis	t__SGB14975	0.5	-0.0654138	0.0661638	0.199284	PFS≥12 months	No
p__Firmicutes	f__Clostridia_unclassified	s__Clostridia_unclassified_SGB4367	t__SGB4367	0.5	-0.121004	0.0177874	0.147956	PFS<12 months	No
p__Firmicutes	f__Clostridia_unclassified	s__Clostridia_unclassified_SGB4367	t__SGB4367	0.5	-0.0675873	0.0667174	0.19762	PFS≥12 months	No
p__Firmicutes	f__Clostridia_unclassified	s__Clostridia_bacterium	t__SGB15383	0.5	-0.0186929	0.0719697	0.16997	PFS<12 months	No
p__Firmicutes	f__Clostridia_unclassified	s__Clostridia_bacterium	t__SGB15383	0.5	-0.0518566	0.0672954	0.167604	PFS≥12 months	No
p__Firmicutes	f__Eubacteriaceae	s__Eubacterium_ramulus	t__SGB4959	0.5	0.0258035	0.144196	0.271672	PFS<12 months	Yes
p__Firmicutes	f__Eubacteriaceae	s__Eubacterium_ramulus	t__SGB4959	0.5	-0.0609869	0.06733	0.211296	PFS≥12 months	No
p__Bacteroidetes	f__Odoribacteraceae	s__Butyricimonas_faecihominis	t__SGB1786	0.5	0.144845	0.227895	0.304103	PFS<12 months	Yes
p__Bacteroidetes	f__Odoribacteraceae	s__Butyricimonas_faecihominis	t__SGB1786	0.5	-0.0180295	0.0675637	0.149877	PFS≥12 months	No
p__Firmicutes	f__Clostridiales_unclassified	s__Massilistercora_timonensis	t__SGB4628	0.5	-0.29852	-0.188722	-0.087481	PFS<12 months	Yes
p__Firmicutes	f__Clostridiales_unclassified	s__Massilistercora_timonensis	t__SGB4628	0.5	-0.0556603	0.0680764	0.182919	PFS≥12 months	No
p__Firmicutes	f__Ruminococcaceae	s__GGB9615_SGB15051	t__SGB15051	0.5	-0.0722376	0.00369932	0.0834683	PFS<12 months	No
p__Firmicutes	f__Ruminococcaceae	s__GGB9615_SGB15051	t__SGB15051	0.5	-0.0149995	0.0683632	0.155543	PFS≥12 months	No
p__Firmicutes	f__Christensenellaceae	s__Christensenella_massiliensis	t__SGB29339	0.5	-0.021095	0.0991625	0.216413	PFS<12 months	No
p__Firmicutes	f__Christensenellaceae	s__Christensenella_massiliensis	t__SGB29339	0.5	-0.053756	0.0688244	0.203232	PFS≥12 months	No
p__Actinobacteria	f__Micrococcaceae	s__Rothia_dentocariosa	t__SGB16988_group	0.5	-0.200036	-0.0720508	0.0591108	PFS<12 months	No
p__Actinobacteria	f__Micrococcaceae	s__Rothia_dentocariosa	t__SGB16988_group	0.5	-0.0629231	0.0699511	0.205093	PFS≥12 months	No
p__Firmicutes	f__Ruminococcaceae	s__Candidatus_Cibiobacter_qucibialis	t__SGB15286	0.5	-0.0154144	0.118199	0.241739	PFS<12 months	No
p__Firmicutes	f__Ruminococcaceae	s__Candidatus_Cibiobacter_qucibialis	t__SGB15286	0.5	-0.0683146	0.0716077	0.215334	PFS≥12 months	No
p__Firmicutes	f__Ruminococcaceae	s__Clostridium_methylpentosum	t__SGB14962	0.5	0.0326905	0.116636	0.20375	PFS<12 months	Yes
p__Firmicutes	f__Ruminococcaceae	s__Clostridium_methylpentosum	t__SGB14962	0.5	-0.0175231	0.0720595	0.170872	PFS≥12 months	No
p__Actinobacteria	f__Coriobacteriaceae	s__Collinsella_aerofaciens	t__SGB14546_group	0.5	-0.185068	-0.05987	0.0636511	PFS<12 months	No
p__Actinobacteria	f__Coriobacteriaceae	s__Collinsella_aerofaciens	t__SGB14546_group	0.5	-0.0568234	0.0722487	0.205258	PFS≥12 months	No
p__Firmicutes	f__Clostridia_unclassified	s__Clostridia_bacterium	t__SGB53517	0.5	-0.462414	-0.357984	-0.244961	PFS<12 months	Yes
p__Firmicutes	f__Clostridia_unclassified	s__Clostridia_bacterium	t__SGB53517	0.5	-0.0478389	0.0728689	0.203042	PFS≥12 months	No
p__Firmicutes	f__Clostridia_unclassified	s__GGB2977_SGB3959	t__SGB3959	0.5	-0.055769	0.0379638	0.134118	PFS<12 months	No
p__Firmicutes	f__Clostridia_unclassified	s__GGB2977_SGB3959	t__SGB3959	0.5	-0.0277415	0.0729308	0.178454	PFS≥12 months	No
p__Firmicutes	f__Ruminococcaceae	s__Ruminococcaceae_bacterium	t__SGB15356	0.5	-0.122858	0.046773	0.221878	PFS<12 months	No
p__Firmicutes	f__Ruminococcaceae	s__Ruminococcaceae_bacterium	t__SGB15356	0.5	-0.113922	0.0747236	0.272238	PFS≥12 months	No
p__Bacteroidetes	f__Rikenellaceae	s__Alistipes_sp_AF17_16	t__SGB2326	0.5	-0.0434171	0.0709004	0.171718	PFS<12 months	No
p__Bacteroidetes	f__Rikenellaceae	s__Alistipes_sp_AF17_16	t__SGB2326	0.5	-0.0390347	0.0751715	0.195747	PFS≥12 months	No
p__Actinobacteria	f__Actinomycetaceae	s__Actinomyces_massiliensis	t__SGB15873	0.5	0.140778	0.256844	0.377186	PFS<12 months	Yes
p__Actinobacteria	f__Actinomycetaceae	s__Actinomyces_massiliensis	t__SGB15873	0.5	-0.0401051	0.0760221	0.190463	PFS≥12 months	No
p__Firmicutes	f__Clostridiaceae	s__Massilioclostridium_coli	t__SGB29305	0.5	-0.246144	-0.0944381	0.0643555	PFS<12 months	No
p__Firmicutes	f__Clostridiaceae	s__Massilioclostridium_coli	t__SGB29305	0.5	-0.0980082	0.0766139	0.234657	PFS≥12 months	No
p__Proteobacteria	f__Oxalobacteraceae	s__GGB6649_SGB9391	t__SGB9391	0.5	0.0848107	0.167312	0.249161	PFS<12 months	Yes
p__Proteobacteria	f__Oxalobacteraceae	s__GGB6649_SGB9391	t__SGB9391	0.5	-0.0139809	0.0798404	0.17547	PFS≥12 months	No
p__Firmicutes	f__Lachnospiraceae	s__Blautia_glucerasea	t__SGB4816	0.5	0.106311	0.289115	0.494946	PFS<12 months	Yes
p__Firmicutes	f__Lachnospiraceae	s__Blautia_glucerasea	t__SGB4816	0.5	-0.146566	0.0810546	0.30051	PFS≥12 months	No
p__Firmicutes	f__Erysipelotrichaceae	s__Faecalibacillus_intestinalis	t__SGB6754	0.5	0.0407735	0.198554	0.349647	PFS<12 months	Yes
p__Firmicutes	f__Erysipelotrichaceae	s__Faecalibacillus_intestinalis	t__SGB6754	0.5	-0.097794	0.0842509	0.263212	PFS≥12 months	No
p__Bacteroidetes	f__Rikenellaceae	s__Alistipes_communis	t__SGB2290	0.5	-0.471941	-0.288674	-0.110892	PFS<12 months	Yes
p__Bacteroidetes	f__Rikenellaceae	s__Alistipes_communis	t__SGB2290	0.5	-0.140572	0.0861848	0.288395	PFS≥12 months	No
p__Firmicutes	f__Lachnospiraceae	s__GGB3537_SGB4727	t__SGB4727	0.5	-0.301028	-0.132097	0.0319058	PFS<12 months	No
p__Firmicutes	f__Lachnospiraceae	s__GGB3537_SGB4727	t__SGB4727	0.5	-0.086739	0.0864703	0.269226	PFS≥12 months	No
p__Firmicutes	f__Streptococcaceae	s__Streptococcus_sanguinis	t__SGB8047	0.5	-0.0292685	0.107556	0.260889	PFS<12 months	No
p__Firmicutes	f__Streptococcaceae	s__Streptococcus_sanguinis	t__SGB8047	0.5	-0.0707755	0.0872864	0.252516	PFS≥12 months	No
p__Firmicutes	f__Ruminococcaceae	s__GGB9705_SGB15225	t__SGB15225	0.5	-0.184614	-0.067588	0.0462932	PFS<12 months	No
p__Firmicutes	f__Ruminococcaceae	s__GGB9705_SGB15225	t__SGB15225	0.5	-0.0316418	0.0906025	0.222009	PFS≥12 months	No
p__Bacteroidetes	f__Prevotellaceae	s__Paraprevotella_clara	t__SGB1798	0.5	-0.178886	-0.0489743	0.078939	PFS<12 months	No
p__Bacteroidetes	f__Prevotellaceae	s__Paraprevotella_clara	t__SGB1798	0.5	-0.0447609	0.0914923	0.236768	PFS≥12 months	No
p__Firmicutes	f__Lachnospiraceae	s__Blautia_sp_OF03_15BH	t__SGB4779	0.5	-0.21363	-0.0792076	0.0452382	PFS<12 months	No
p__Firmicutes	f__Lachnospiraceae	s__Blautia_sp_OF03_15BH	t__SGB4779	0.5	-0.0526462	0.0932556	0.239951	PFS≥12 months	No
p__Actinobacteria	f__Actinomycetaceae	s__Actinomyces_oris	t__SGB15878	0.5	-0.083652	0.0743144	0.236671	PFS<12 months	No
p__Actinobacteria	f__Actinomycetaceae	s__Actinomyces_oris	t__SGB15878	0.5	-0.0818571	0.0932596	0.260089	PFS≥12 months	No
p__Firmicutes	f__Clostridiaceae	s__Clostridium_fessum	t__SGB4705	0.5	-0.277553	-0.118655	0.0466189	PFS<12 months	No
p__Firmicutes	f__Clostridiaceae	s__Clostridium_fessum	t__SGB4705	0.5	-0.0824038	0.0949126	0.263148	PFS≥12 months	No
p__Firmicutes	f__Lachnospiraceae	s__Coprococcus_comes	t__SGB4577_group	0.5	-0.256282	-0.138534	-0.0172043	PFS<12 months	Yes
p__Firmicutes	f__Lachnospiraceae	s__Coprococcus_comes	t__SGB4577_group	0.5	-0.0406237	0.0950252	0.23187	PFS≥12 months	No
p__Firmicutes	f__Lachnospiraceae	s__Anaerobutyricum_hallii	t__SGB4532	0.5	-0.398719	-0.26299	-0.119898	PFS<12 months	Yes
p__Firmicutes	f__Lachnospiraceae	s__Anaerobutyricum_hallii	t__SGB4532	0.5	-0.0474446	0.0990019	0.244823	PFS≥12 months	No
p__Firmicutes	f__Clostridia_unclassified	s__Clostridia_bacterium	t__SGB14253	0.5	-0.0206969	0.0658277	0.154168	PFS<12 months	No
p__Firmicutes	f__Clostridia_unclassified	s__Clostridia_bacterium	t__SGB14253	0.5	0.000154519	0.101883	0.200176	PFS≥12 months	Yes
p__Firmicutes	f__Clostridiales_unclassified	s__Clostridiales_unclassified_SGB15145	t__SGB15145	0.5	0.0619574	0.147397	0.233057	PFS<12 months	Yes
p__Firmicutes	f__Clostridiales_unclassified	s__Clostridiales_unclassified_SGB15145	t__SGB15145	0.5	0.0106254	0.102001	0.19735	PFS≥12 months	Yes
p__Firmicutes	f__FGB3035	s__GGB9524_SGB14924	t__SGB14924	0.5	-0.37821	-0.253581	-0.140906	PFS<12 months	Yes
p__Firmicutes	f__FGB3035	s__GGB9524_SGB14924	t__SGB14924	0.5	-0.0285241	0.102425	0.236606	PFS≥12 months	No
p__Firmicutes	f__Lachnospiraceae	s__Lachnospiraceae_bacterium	t__SGB4953	0.5	-0.0208014	0.0649586	0.138136	PFS<12 months	No
p__Firmicutes	f__Lachnospiraceae	s__Lachnospiraceae_bacterium	t__SGB4953	0.5	0.00986093	0.107891	0.194965	PFS≥12 months	Yes
p__Firmicutes	f__Ruminococcaceae	s__Anaerotruncus_colihominis	t__SGB14963	0.5	-0.259148	-0.165158	-0.06146	PFS<12 months	Yes
p__Firmicutes	f__Ruminococcaceae	s__Anaerotruncus_colihominis	t__SGB14963	0.5	0.00806016	0.111264	0.214305	PFS≥12 months	Yes
p__Bacteroidetes	f__Bacteroidaceae	s__Bacteroides_faecis	t__SGB1860	0.5	0.0518049	0.132747	0.212227	PFS<12 months	Yes
p__Bacteroidetes	f__Bacteroidaceae	s__Bacteroides_faecis	t__SGB1860	0.5	0.0150412	0.112701	0.202864	PFS≥12 months	Yes
p__Firmicutes	f__Eubacteriaceae	s__Eubacteriaceae_bacterium	t__SGB3958	0.5	0.0428656	0.154975	0.276584	PFS<12 months	Yes
p__Firmicutes	f__Eubacteriaceae	s__Eubacteriaceae_bacterium	t__SGB3958	0.5	-0.0124138	0.1145	0.243985	PFS≥12 months	No
p__Proteobacteria	f__Sutterellaceae	s__Sutterella_wadsworthensis	t__SGB9286	0.5	-0.0932109	0.0191868	0.137133	PFS<12 months	No
p__Proteobacteria	f__Sutterellaceae	s__Sutterella_wadsworthensis	t__SGB9286	0.5	-0.00587908	0.116991	0.246883	PFS≥12 months	No
p__Actinobacteria	f__Eggerthellaceae	s__GGB9361_SGB14336	t__SGB14336	0.5	-0.127091	-0.00830918	0.124414	PFS<12 months	No
p__Actinobacteria	f__Eggerthellaceae	s__GGB9361_SGB14336	t__SGB14336	0.5	-0.0296343	0.117312	0.247874	PFS≥12 months	No
p__Firmicutes	f__Clostridia_unclassified	s__Clostridia_unclassified_SGB4447	t__SGB4447	0.5	-0.0663896	0.0666793	0.194858	PFS<12 months	No
p__Firmicutes	f__Clostridia_unclassified	s__Clostridia_unclassified_SGB4447	t__SGB4447	0.5	-0.0212761	0.117606	0.245989	PFS≥12 months	No
p__Firmicutes	f__Streptococcaceae	s__Streptococcus_mitis	t__SGB8163	0.5	-0.0932544	0.0194986	0.143083	PFS<12 months	No
p__Firmicutes	f__Streptococcaceae	s__Streptococcus_mitis	t__SGB8163	0.5	-0.0189715	0.119114	0.245844	PFS≥12 months	No
p__Firmicutes	f__Ruminococcaceae	s__GGB9635_SGB15103	t__SGB15103	0.5	0.0881862	0.178724	0.266272	PFS<12 months	Yes
p__Firmicutes	f__Ruminococcaceae	s__GGB9635_SGB15103	t__SGB15103	0.5	0.0168372	0.120873	0.215845	PFS≥12 months	Yes
p__Firmicutes	f__Clostridia_unclassified	s__Clostridia_bacterium	t__SGB4394	0.5	-0.157541	-0.029364	0.10497	PFS<12 months	No
p__Firmicutes	f__Clostridia_unclassified	s__Clostridia_bacterium	t__SGB4394	0.5	-0.0107276	0.12108	0.264415	PFS≥12 months	No
p__Firmicutes	f__Lachnospiraceae	s__Dorea_longicatena	t__SGB4581	0.5	-0.330727	-0.165976	0.0021151	PFS<12 months	No
p__Firmicutes	f__Lachnospiraceae	s__Dorea_longicatena	t__SGB4581	0.5	-0.0522599	0.122878	0.29972	PFS≥12 months	No
p__Bacteroidetes	f__Bacteroidaceae	s__Bacteroides_uniformis	t__SGB1836_group	0.5	0.0399732	0.163633	0.280008	PFS<12 months	Yes
p__Bacteroidetes	f__Bacteroidaceae	s__Bacteroides_uniformis	t__SGB1836_group	0.5	-0.0025804	0.12452	0.259763	PFS≥12 months	No
p__Bacteroidetes	f__Prevotellaceae	s__Prevotella_copri_clade_A	t__SGB1626	0.5	0.019792	0.179828	0.329343	PFS<12 months	Yes
p__Bacteroidetes	f__Prevotellaceae	s__Prevotella_copri_clade_A	t__SGB1626	0.5	-0.0405359	0.124971	0.291932	PFS≥12 months	No
p__Firmicutes	f__Ruminococcaceae	s__Ruminococcaceae_unclassified_SGB15233	t__SGB15233	0.5	0.0299544	0.136215	0.24957	PFS<12 months	Yes
p__Firmicutes	f__Ruminococcaceae	s__Ruminococcaceae_unclassified_SGB15233	t__SGB15233	0.5	0.00970323	0.12912	0.256771	PFS≥12 months	Yes
p__Firmicutes	f__Ruminococcaceae	s__Ruminococcaceae_bacterium	t__SGB53515	0.5	-0.298055	-0.193716	-0.103324	PFS<12 months	Yes
p__Firmicutes	f__Ruminococcaceae	s__Ruminococcaceae_bacterium	t__SGB53515	0.5	0.0342916	0.131979	0.239596	PFS≥12 months	Yes
p__Firmicutes	f__Ruminococcaceae	s__GGB9699_SGB15216	t__SGB15216	0.5	0.102815	0.229458	0.358898	PFS<12 months	Yes
p__Firmicutes	f__Ruminococcaceae	s__GGB9699_SGB15216	t__SGB15216	0.5	-0.0162869	0.134208	0.271119	PFS≥12 months	No
p__Firmicutes	f__Lachnospiraceae	s__Coprococcus_catus	t__SGB4670	0.5	-0.630727	-0.490218	-0.34462	PFS<12 months	Yes
p__Firmicutes	f__Lachnospiraceae	s__Coprococcus_catus	t__SGB4670	0.5	-0.0293855	0.134417	0.290553	PFS≥12 months	No
p__Actinobacteria	f__Coriobacteriaceae	s__Senegalimassilia_anaerobia	t__SGB14824_group	0.5	-0.0162748	0.173679	0.361958	PFS<12 months	No
p__Actinobacteria	f__Coriobacteriaceae	s__Senegalimassilia_anaerobia	t__SGB14824_group	0.5	-0.0812484	0.134626	0.327448	PFS≥12 months	No
p__Firmicutes	f__Lachnospiraceae	s__GGB3570_SGB4777	t__SGB4777	0.5	-0.247746	-0.110597	0.0219908	PFS<12 months	No
p__Firmicutes	f__Lachnospiraceae	s__GGB3570_SGB4777	t__SGB4777	0.5	-0.00128029	0.13634	0.271782	PFS≥12 months	No
p__Actinobacteria	f__Eggerthellaceae	s__Eggerthellaceae_unclassified_SGB14322	t__SGB14322_group	0.5	-0.181975	-0.0267789	0.130297	PFS<12 months	No
p__Actinobacteria	f__Eggerthellaceae	s__Eggerthellaceae_unclassified_SGB14322	t__SGB14322_group	0.5	-0.0294608	0.136512	0.302094	PFS≥12 months	No
p__Actinobacteria	f__Actinomycetaceae	s__Actinomyces_bouchesdurhonensis	t__SGB17152	0.5	0.0105187	0.1075	0.210111	PFS<12 months	Yes
p__Actinobacteria	f__Actinomycetaceae	s__Actinomyces_bouchesdurhonensis	t__SGB17152	0.5	0.0336926	0.136958	0.254841	PFS≥12 months	Yes
p__Firmicutes	f__Oscillospiraceae	s__Oscillospiraceae_bacterium_NSJ_64	t__SGB82503	0.5	-0.173869	-0.0694331	0.0480261	PFS<12 months	No
p__Firmicutes	f__Oscillospiraceae	s__Oscillospiraceae_bacterium_NSJ_64	t__SGB82503	0.5	0.0148132	0.139588	0.268548	PFS≥12 months	Yes
p__Firmicutes	f__Clostridiales_unclassified	s__Intestinimonas_butyriciproducens	t__SGB15126	0.5	-0.0179432	0.145992	0.295004	PFS<12 months	No
p__Firmicutes	f__Clostridiales_unclassified	s__Intestinimonas_butyriciproducens	t__SGB15126	0.5	-0.0332322	0.14259	0.314019	PFS≥12 months	No
p__Firmicutes	f__Clostridia_unclassified	s__GGB9787_SGB15410	t__SGB15410	0.5	-0.240723	-0.0965453	0.0548573	PFS<12 months	No
p__Firmicutes	f__Clostridia_unclassified	s__GGB9787_SGB15410	t__SGB15410	0.5	-0.00805361	0.145212	0.303482	PFS≥12 months	No
p__Firmicutes	f__Ruminococcaceae	s__Ruminococcaceae_bacterium	t__SGB14906	0.5	-0.111322	0.0440381	0.193634	PFS<12 months	No
p__Firmicutes	f__Ruminococcaceae	s__Ruminococcaceae_bacterium	t__SGB14906	0.5	-0.017387	0.146023	0.30696	PFS≥12 months	No
p__Firmicutes	f__Clostridia_unclassified	s__Clostridia_bacterium	t__SGB3940	0.5	-0.114907	0.0136945	0.130541	PFS<12 months	No
p__Firmicutes	f__Clostridia_unclassified	s__Clostridia_bacterium	t__SGB3940	0.5	0.0182779	0.146891	0.285206	PFS≥12 months	Yes
p__Firmicutes	f__Clostridia_unclassified	s__Clostridia_bacterium	t__SGB15385	0.5	-0.161731	-0.0621632	0.0420728	PFS<12 months	No
p__Firmicutes	f__Clostridia_unclassified	s__Clostridia_bacterium	t__SGB15385	0.5	0.0393746	0.147209	0.254918	PFS≥12 months	Yes
p__Firmicutes	f__Ruminococcaceae	s__Ruminococcaceae_unclassified_SGB15236	t__SGB15236	0.5	-0.247381	-0.138697	-0.021903	PFS<12 months	Yes
p__Firmicutes	f__Ruminococcaceae	s__Ruminococcaceae_unclassified_SGB15236	t__SGB15236	0.5	0.0227907	0.152423	0.27229	PFS≥12 months	Yes
p__Firmicutes	f__Lachnospiraceae	s__GGB3571_SGB4778	t__SGB4778	0.5	-0.312298	-0.168229	-0.0193159	PFS<12 months	Yes
p__Firmicutes	f__Lachnospiraceae	s__GGB3571_SGB4778	t__SGB4778	0.5	0.000559212	0.153122	0.314004	PFS≥12 months	Yes
p__Actinobacteria	f__Coriobacteriaceae	s__Collinsella_bouchesdurhonensis	t__SGB14397	0.5	0.102797	0.292835	0.476913	PFS<12 months	Yes
p__Actinobacteria	f__Coriobacteriaceae	s__Collinsella_bouchesdurhonensis	t__SGB14397	0.5	-0.0501595	0.153356	0.348493	PFS≥12 months	No
p__Firmicutes	f__Lachnospiraceae	s__Lachnospiraceae_bacterium_NSJ_29	t__SGB25431	0.5	-0.32821	-0.183675	-0.0555679	PFS<12 months	Yes
p__Firmicutes	f__Lachnospiraceae	s__Lachnospiraceae_bacterium_NSJ_29	t__SGB25431	0.5	0.00336287	0.157038	0.307181	PFS≥12 months	Yes
p__Bacteroidetes	f__Tannerellaceae	s__Parabacteroides_distasonis	t__SGB1934	0.5	-0.156643	-0.0228499	0.110722	PFS<12 months	No
p__Bacteroidetes	f__Tannerellaceae	s__Parabacteroides_distasonis	t__SGB1934	0.5	0.0201281	0.158461	0.304862	PFS≥12 months	Yes
p__Firmicutes	f__Lachnospiraceae	s__Blautia_sp_MSK_20_85	t__SGB4828_group	0.5	-0.0720574	0.0808698	0.227145	PFS<12 months	No
p__Firmicutes	f__Lachnospiraceae	s__Blautia_sp_MSK_20_85	t__SGB4828_group	0.5	0.00584099	0.160701	0.326115	PFS≥12 months	Yes
p__Firmicutes	f__Lachnospiraceae	s__Lachnospiraceae_bacterium	t__SGB4706	0.5	-0.149541	-0.0506575	0.0458939	PFS<12 months	No
p__Firmicutes	f__Lachnospiraceae	s__Lachnospiraceae_bacterium	t__SGB4706	0.5	0.0526654	0.161082	0.279319	PFS≥12 months	Yes
p__Actinobacteria	f__Bifidobacteriaceae	s__Bifidobacterium_longum	t__SGB17248	0.5	0.158618	0.31138	0.48321	PFS<12 months	Yes
p__Actinobacteria	f__Bifidobacteriaceae	s__Bifidobacterium_longum	t__SGB17248	0.5	-0.0121386	0.161278	0.328125	PFS≥12 months	No
p__Firmicutes	f__Enterococcaceae	s__GGB33516_SGB54347	t__SGB54347	0.5	-0.240194	-0.153241	-0.0597444	PFS<12 months	Yes
p__Firmicutes	f__Enterococcaceae	s__GGB33516_SGB54347	t__SGB54347	0.5	0.0656686	0.166691	0.270492	PFS≥12 months	Yes
p__Bacteroidetes	f__Bacteroidaceae	s__Bacteroides_nordii	t__SGB1858	0.5	0.209248	0.312781	0.416025	PFS<12 months	Yes
p__Bacteroidetes	f__Bacteroidaceae	s__Bacteroides_nordii	t__SGB1858	0.5	0.062567	0.168848	0.2795	PFS≥12 months	Yes
p__Firmicutes	f__Clostridia_unclassified	s__Clostridia_bacterium	t__SGB14252	0.5	-0.270759	-0.165165	-0.0620611	PFS<12 months	Yes
p__Firmicutes	f__Clostridia_unclassified	s__Clostridia_bacterium	t__SGB14252	0.5	0.0491912	0.169572	0.283367	PFS≥12 months	Yes
p__Firmicutes	f__Lachnospiraceae	s__Enterocloster_bolteae	t__SGB4758_group	0.5	0.0206718	0.149698	0.270584	PFS<12 months	Yes
p__Firmicutes	f__Lachnospiraceae	s__Enterocloster_bolteae	t__SGB4758_group	0.5	0.0373279	0.170283	0.30545	PFS≥12 months	Yes
p__Firmicutes	f__Clostridiaceae	s__Clostridiaceae_bacterium_NSJ_31	t__SGB14839	0.5	-0.303922	-0.21204	-0.111303	PFS<12 months	Yes
p__Firmicutes	f__Clostridiaceae	s__Clostridiaceae_bacterium_NSJ_31	t__SGB14839	0.5	0.0577083	0.17048	0.275303	PFS≥12 months	Yes
p__Firmicutes	f__Streptococcaceae	s__Streptococcus_parasanguinis	t__SGB8071	0.5	0.215096	0.380821	0.534801	PFS<12 months	Yes
p__Firmicutes	f__Streptococcaceae	s__Streptococcus_parasanguinis	t__SGB8071	0.5	-0.00397933	0.174812	0.347117	PFS≥12 months	No
p__Firmicutes	f__Lachnospiraceae	s__Anaerotignum_faecicola	t__SGB5190	0.5	-0.164849	-0.0260663	0.123699	PFS<12 months	No
p__Firmicutes	f__Lachnospiraceae	s__Anaerotignum_faecicola	t__SGB5190	0.5	0.0225717	0.177268	0.335633	PFS≥12 months	Yes
p__Firmicutes	f__Lachnospiraceae	s__Blautia_SGB4831	t__SGB4831_group	0.5	-0.303006	-0.172746	-0.0321361	PFS<12 months	Yes
p__Firmicutes	f__Lachnospiraceae	s__Blautia_SGB4831	t__SGB4831_group	0.5	0.0190543	0.178703	0.324774	PFS≥12 months	Yes
p__Firmicutes	f__Ruminococcaceae	s__GGB9730_SGB15291	t__SGB15291	0.5	0.21583	0.356301	0.491428	PFS<12 months	Yes
p__Firmicutes	f__Ruminococcaceae	s__GGB9730_SGB15291	t__SGB15291	0.5	0.0295806	0.180308	0.330682	PFS≥12 months	Yes
p__Firmicutes	f__Clostridia_unclassified	s__GGB9342_SGB14306	t__SGB14306	0.5	-0.321557	-0.173002	-0.028047	PFS<12 months	Yes
p__Firmicutes	f__Clostridia_unclassified	s__GGB9342_SGB14306	t__SGB14306	0.5	0.0158365	0.184127	0.348177	PFS≥12 months	Yes
p__Actinobacteria	f__Actinomycetaceae	s__Actinomyces_naeslundii	t__SGB15888	0.5	0.178622	0.27544	0.383113	PFS<12 months	Yes
p__Actinobacteria	f__Actinomycetaceae	s__Actinomyces_naeslundii	t__SGB15888	0.5	0.0774993	0.186111	0.296032	PFS≥12 months	Yes
p__Firmicutes	f__Lachnospiraceae	s__Lacrimispora_celerecrescens	t__SGB4868	0.5	-0.230068	-0.0353899	0.146514	PFS<12 months	No
p__Firmicutes	f__Lachnospiraceae	s__Lacrimispora_celerecrescens	t__SGB4868	0.5	-0.0206411	0.186692	0.394783	PFS≥12 months	No
p__Firmicutes	f__Erysipelotrichaceae	s__Clostridium_innocuum	t__SGB4037_group	0.5	-0.112312	0.0300125	0.187895	PFS<12 months	No
p__Firmicutes	f__Erysipelotrichaceae	s__Clostridium_innocuum	t__SGB4037_group	0.5	0.0281409	0.189228	0.35228	PFS≥12 months	Yes
p__Firmicutes	f__Lachnospiraceae	s__Roseburia_sp_AF02_12	t__SGB4938	0.5	-0.230931	-0.0906694	0.0388644	PFS<12 months	No
p__Firmicutes	f__Lachnospiraceae	s__Roseburia_sp_AF02_12	t__SGB4938	0.5	0.0411119	0.189414	0.337782	PFS≥12 months	Yes
p__Bacteroidetes	f__Rikenellaceae	s__Alistipes_onderdonkii	t__SGB2303	0.5	-0.219339	-0.0492663	0.127534	PFS<12 months	No
p__Bacteroidetes	f__Rikenellaceae	s__Alistipes_onderdonkii	t__SGB2303	0.5	0.0146866	0.199304	0.39276	PFS≥12 months	Yes
p__Firmicutes	f__Ruminococcaceae	s__GGB9707_SGB15229	t__SGB15229	0.5	-0.235118	-0.129745	-0.0209882	PFS<12 months	Yes
p__Firmicutes	f__Ruminococcaceae	s__GGB9707_SGB15229	t__SGB15229	0.5	0.0901671	0.201721	0.323707	PFS≥12 months	Yes
p__Firmicutes	f__Lachnospiraceae	s__Ruminococcus_torques	t__SGB4563_group	0.5	-0.240299	-0.0845009	0.0672047	PFS<12 months	No
p__Firmicutes	f__Lachnospiraceae	s__Ruminococcus_torques	t__SGB4563_group	0.5	0.0338727	0.201823	0.376452	PFS≥12 months	Yes
p__Firmicutes	f__Lachnospiraceae	s__Faecalicatena_contorta	t__SGB4613	0.5	-0.0781393	0.0701421	0.217873	PFS<12 months	No
p__Firmicutes	f__Lachnospiraceae	s__Faecalicatena_contorta	t__SGB4613	0.5	0.0436365	0.20341	0.363279	PFS≥12 months	Yes
p__Bacteroidetes	f__Bacteroidaceae	s__Bacteroides_xylanisolvens	t__SGB1867	0.5	0.177866	0.310623	0.441962	PFS<12 months	Yes
p__Bacteroidetes	f__Bacteroidaceae	s__Bacteroides_xylanisolvens	t__SGB1867	0.5	0.0704765	0.20505	0.353876	PFS≥12 months	Yes
p__Firmicutes	f__Streptococcaceae	s__Streptococcus_oralis	t__SGB8130	0.5	-0.170572	-0.0512067	0.0740942	PFS<12 months	No
p__Firmicutes	f__Streptococcaceae	s__Streptococcus_oralis	t__SGB8130	0.5	0.0667148	0.20727	0.344986	PFS≥12 months	Yes
p__Firmicutes	f__Lachnospiraceae	s__Lachnospiraceae_bacterium	t__SGB4767	0.5	-0.27088	-0.14222	-0.00858623	PFS<12 months	Yes
p__Firmicutes	f__Lachnospiraceae	s__Lachnospiraceae_bacterium	t__SGB4767	0.5	0.0726006	0.207894	0.352784	PFS≥12 months	Yes
p__Firmicutes	f__Ruminococcaceae	s__GGB9615_SGB15053	t__SGB15053_group	0.5	-0.561367	-0.404028	-0.257275	PFS<12 months	Yes
p__Firmicutes	f__Ruminococcaceae	s__GGB9615_SGB15053	t__SGB15053_group	0.5	0.0353703	0.207942	0.380699	PFS≥12 months	Yes
p__Firmicutes	f__Lachnospiraceae	s__Lachnospiraceae_bacterium	t__SGB4750	0.5	-0.286191	-0.150922	-0.0176129	PFS<12 months	Yes
p__Firmicutes	f__Lachnospiraceae	s__Lachnospiraceae_bacterium	t__SGB4750	0.5	0.0597899	0.209091	0.348474	PFS≥12 months	Yes
p__Firmicutes	f__Clostridia_unclassified	s__GGB9522_SGB14921	t__SGB14921	0.5	-0.148708	-0.0396363	0.0881509	PFS<12 months	No
p__Firmicutes	f__Clostridia_unclassified	s__GGB9522_SGB14921	t__SGB14921	0.5	0.0817602	0.21065	0.351634	PFS≥12 months	Yes
p__Firmicutes	f__Lachnospiraceae	s__Dorea_sp_AF36_15AT	t__SGB4552_group	0.5	0.0146416	0.119118	0.215982	PFS<12 months	Yes
p__Firmicutes	f__Lachnospiraceae	s__Dorea_sp_AF36_15AT	t__SGB4552_group	0.5	0.103736	0.210909	0.322896	PFS≥12 months	Yes
p__Firmicutes	f__Lachnospiraceae	s__Coprococcus_eutactus	t__SGB5121	0.5	-0.0629657	0.0953262	0.260371	PFS<12 months	No
p__Firmicutes	f__Lachnospiraceae	s__Coprococcus_eutactus	t__SGB5121	0.5	0.0297258	0.213617	0.395134	PFS≥12 months	Yes
p__Firmicutes	f__Lachnospiraceae	s__Lachnospiraceae_unclassified_SGB4894	t__SGB4894	0.5	-0.171835	-0.0434637	0.0918286	PFS<12 months	No
p__Firmicutes	f__Lachnospiraceae	s__Lachnospiraceae_unclassified_SGB4894	t__SGB4894	0.5	0.0831801	0.213723	0.348603	PFS≥12 months	Yes
p__Firmicutes	f__Clostridia_unclassified	s__GGB3277_SGB4327	t__SGB4327_group	0.5	-0.114938	0.0781265	0.254516	PFS<12 months	No
p__Firmicutes	f__Clostridia_unclassified	s__GGB3277_SGB4327	t__SGB4327_group	0.5	0.00869905	0.213979	0.401415	PFS≥12 months	Yes
p__Proteobacteria	f__Enterobacteriaceae	s__Escherichia_coli	t__SGB10068	0.5	0.396405	0.58665	0.776302	PFS<12 months	Yes
p__Proteobacteria	f__Enterobacteriaceae	s__Escherichia_coli	t__SGB10068	0.5	-0.00756028	0.214581	0.429133	PFS≥12 months	No
p__Actinobacteria	f__Eggerthellaceae	s__Slackia_isoflavoniconvertens	t__SGB14773_group	0.5	-0.0912498	0.0586143	0.208822	PFS<12 months	No
p__Actinobacteria	f__Eggerthellaceae	s__Slackia_isoflavoniconvertens	t__SGB14773_group	0.5	0.0669992	0.219374	0.38562	PFS≥12 months	Yes
p__Firmicutes	f__Lachnospiraceae	s__Ruminococcus_lactaris	t__SGB4557	0.5	-0.378804	-0.188581	-0.0155972	PFS<12 months	Yes
p__Firmicutes	f__Lachnospiraceae	s__Ruminococcus_lactaris	t__SGB4557	0.5	0.0294824	0.227613	0.426084	PFS≥12 months	Yes
p__Firmicutes	f__Clostridiaceae	s__Clostridium_sp_AM33_3	t__SGB4711	0.5	-0.00400356	0.0926613	0.191335	PFS<12 months	No
p__Firmicutes	f__Clostridiaceae	s__Clostridium_sp_AM33_3	t__SGB4711	0.5	0.130014	0.231354	0.345624	PFS≥12 months	Yes
p__Firmicutes	f__Lachnospiraceae	s__Anaerobutyricum_hallii	t__SGB4537	0.5	0.127234	0.295802	0.484498	PFS<12 months	Yes
p__Firmicutes	f__Lachnospiraceae	s__Anaerobutyricum_hallii	t__SGB4537	0.5	0.0310977	0.232091	0.441312	PFS≥12 months	Yes
p__Bacteroidetes	f__Barnesiellaceae	s__Coprobacter_secundus	t__SGB1962	0.5	-0.134528	-0.00187174	0.12019	PFS<12 months	No
p__Bacteroidetes	f__Barnesiellaceae	s__Coprobacter_secundus	t__SGB1962	0.5	0.0927317	0.23236	0.374385	PFS≥12 months	Yes
p__Firmicutes	f__Ruminococcaceae	s__Gemmiger_SGB15295	t__SGB15295_group	0.5	-0.370942	-0.191644	-0.0014627	PFS<12 months	Yes
p__Firmicutes	f__Ruminococcaceae	s__Gemmiger_SGB15295	t__SGB15295_group	0.5	0.0392767	0.241684	0.437285	PFS≥12 months	Yes
p__Firmicutes	f__Lachnospiraceae	s__Lacrimispora_amygdalina	t__SGB4716	0.5	-0.159238	-0.0447816	0.0690082	PFS<12 months	No
p__Firmicutes	f__Lachnospiraceae	s__Lacrimispora_amygdalina	t__SGB4716	0.5	0.108847	0.242943	0.370147	PFS≥12 months	Yes
p__Firmicutes	f__Clostridia_unclassified	s__Clostridia_bacterium	t__SGB14861	0.5	-0.0218747	0.108951	0.233576	PFS<12 months	No
p__Firmicutes	f__Clostridia_unclassified	s__Clostridia_bacterium	t__SGB14861	0.5	0.107823	0.245547	0.376809	PFS≥12 months	Yes
p__Firmicutes	f__Erysipelotrichaceae	s__Faecalitalea_cylindroides	t__SGB6790	0.5	-0.0644716	0.0792029	0.231365	PFS<12 months	No
p__Firmicutes	f__Erysipelotrichaceae	s__Faecalitalea_cylindroides	t__SGB6790	0.5	0.0861989	0.246791	0.410608	PFS≥12 months	Yes
p__Firmicutes	f__Eubacteriaceae	s__Eubacterium_sp_AM28_29	t__SGB6796_group	0.5	0.0713774	0.248539	0.427932	PFS<12 months	Yes
p__Firmicutes	f__Eubacteriaceae	s__Eubacterium_sp_AM28_29	t__SGB6796_group	0.5	0.062731	0.247126	0.444042	PFS≥12 months	Yes
p__Firmicutes	f__Oscillospiraceae	s__Dysosmobacter_sp_NSJ_60	t__SGB15124	0.5	-0.535627	-0.399174	-0.261217	PFS<12 months	Yes
p__Firmicutes	f__Oscillospiraceae	s__Dysosmobacter_sp_NSJ_60	t__SGB15124	0.5	0.100239	0.247463	0.402702	PFS≥12 months	Yes
p__Firmicutes	f__Ruminococcaceae	s__Flavonifractor_plautii	t__SGB15132	0.5	0.0442296	0.235072	0.411023	PFS<12 months	Yes
p__Firmicutes	f__Ruminococcaceae	s__Flavonifractor_plautii	t__SGB15132	0.5	0.0499533	0.251995	0.463416	PFS≥12 months	Yes
p__Firmicutes	f__Ruminococcaceae	s__Ruminococcus_bromii	t__SGB4285_group	0.5	-0.39892	-0.203138	-0.0203056	PFS<12 months	Yes
p__Firmicutes	f__Ruminococcaceae	s__Ruminococcus_bromii	t__SGB4285_group	0.5	0.0584121	0.258543	0.467807	PFS≥12 months	Yes
p__Firmicutes	f__Erysipelotrichaceae	s__GGB3034_SGB4030	t__SGB4030	0.5	-0.246045	-0.123419	0.00226974	PFS<12 months	No
p__Firmicutes	f__Erysipelotrichaceae	s__GGB3034_SGB4030	t__SGB4030	0.5	0.129792	0.259263	0.401106	PFS≥12 months	Yes
p__Bacteroidetes	f__Odoribacteraceae	s__Butyricimonas_virosa	t__SGB1784	0.5	0.0127073	0.13034	0.232621	PFS<12 months	Yes
p__Bacteroidetes	f__Odoribacteraceae	s__Butyricimonas_virosa	t__SGB1784	0.5	0.141948	0.262465	0.374557	PFS≥12 months	Yes
p__Actinobacteria	f__Bifidobacteriaceae	s__Bifidobacterium_bifidum	t__SGB17256	0.5	0.128816	0.291127	0.467609	PFS<12 months	Yes
p__Actinobacteria	f__Bifidobacteriaceae	s__Bifidobacterium_bifidum	t__SGB17256	0.5	0.0697071	0.264528	0.467064	PFS≥12 months	Yes
p__Firmicutes	f__Clostridia_unclassified	s__Clostridia_bacterium	t__SGB14311	0.5	-0.289524	-0.0928969	0.0934312	PFS<12 months	No
p__Firmicutes	f__Clostridia_unclassified	s__Clostridia_bacterium	t__SGB14311	0.5	0.0697651	0.26833	0.47067	PFS≥12 months	Yes
p__Bacteroidetes	f__Bacteroidaceae	s__Bacteroides_cellulosilyticus	t__SGB1844	0.5	-0.0950447	0.0422182	0.182772	PFS<12 months	No
p__Bacteroidetes	f__Bacteroidaceae	s__Bacteroides_cellulosilyticus	t__SGB1844	0.5	0.114759	0.268967	0.422475	PFS≥12 months	Yes
p__Firmicutes	f__Acidaminococcaceae	s__Phascolarctobacterium_succinatutens	t__SGB5765_group	0.5	0.0756135	0.207719	0.359017	PFS<12 months	Yes
p__Firmicutes	f__Acidaminococcaceae	s__Phascolarctobacterium_succinatutens	t__SGB5765_group	0.5	0.127125	0.272178	0.434321	PFS≥12 months	Yes
p__Firmicutes	f__Clostridia_unclassified	s__Clostridia_bacterium	t__SGB15377	0.5	-0.0430022	0.0562742	0.155053	PFS<12 months	No
p__Firmicutes	f__Clostridia_unclassified	s__Clostridia_bacterium	t__SGB15377	0.5	0.167178	0.273583	0.388515	PFS≥12 months	Yes
p__Firmicutes	f__FGB42691	s__GGB51441_SGB71759	t__SGB71759	0.5	-0.157549	-0.0169631	0.120593	PFS<12 months	No
p__Firmicutes	f__FGB42691	s__GGB51441_SGB71759	t__SGB71759	0.5	0.130385	0.290214	0.436956	PFS≥12 months	Yes
p__Firmicutes	f__Ruminococcaceae	s__GGB9705_SGB15224	t__SGB15224	0.5	-0.479161	-0.348138	-0.224201	PFS<12 months	Yes
p__Firmicutes	f__Ruminococcaceae	s__GGB9705_SGB15224	t__SGB15224	0.5	0.1488	0.291054	0.44175	PFS≥12 months	Yes
p__Bacteroidetes	f__Rikenellaceae	s__Alistipes_putredinis	t__SGB2318	0.5	-0.0255615	0.110924	0.260954	PFS<12 months	No
p__Bacteroidetes	f__Rikenellaceae	s__Alistipes_putredinis	t__SGB2318	0.5	0.125719	0.291299	0.444771	PFS≥12 months	Yes
p__Firmicutes	f__Acidaminococcaceae	s__Phascolarctobacterium_faecium	t__SGB5792	0.5	-0.105196	0.0234555	0.152873	PFS<12 months	No
p__Firmicutes	f__Acidaminococcaceae	s__Phascolarctobacterium_faecium	t__SGB5792	0.5	0.155452	0.298187	0.444441	PFS≥12 months	Yes
p__Firmicutes	f__Clostridia_unclassified	s__Clostridia_bacterium	t__SGB14954	0.5	-0.161766	-0.0365963	0.0837816	PFS<12 months	No
p__Firmicutes	f__Clostridia_unclassified	s__Clostridia_bacterium	t__SGB14954	0.5	0.162997	0.301775	0.432958	PFS≥12 months	Yes
p__Firmicutes	f__Lachnospiraceae	s__Blautia_sp_MSK_21_1	t__SGB4829	0.5	-0.242363	-0.100605	0.0429096	PFS<12 months	No
p__Firmicutes	f__Lachnospiraceae	s__Blautia_sp_MSK_21_1	t__SGB4829	0.5	0.148792	0.304111	0.461778	PFS≥12 months	Yes
p__Firmicutes	f__Clostridia_unclassified	s__Clostridia_bacterium	t__SGB15373	0.5	-0.213572	-0.0591101	0.0837097	PFS<12 months	No
p__Firmicutes	f__Clostridia_unclassified	s__Clostridia_bacterium	t__SGB15373	0.5	0.155777	0.306517	0.463017	PFS≥12 months	Yes
p__Bacteroidetes	f__Tannerellaceae	s__Parabacteroides_merdae	t__SGB1949	0.5	0.166649	0.328921	0.497377	PFS<12 months	Yes
p__Bacteroidetes	f__Tannerellaceae	s__Parabacteroides_merdae	t__SGB1949	0.5	0.131578	0.306921	0.481826	PFS≥12 months	Yes
p__Firmicutes	f__Ruminococcaceae	s__GGB9614_SGB15049	t__SGB15049	0.5	0.0945009	0.20264	0.315376	PFS<12 months	Yes
p__Firmicutes	f__Ruminococcaceae	s__GGB9614_SGB15049	t__SGB15049	0.5	0.184678	0.307101	0.431897	PFS≥12 months	Yes
p__Firmicutes	f__Streptococcaceae	s__Streptococcus_gordonii	t__SGB8053	0.5	0.187052	0.351913	0.503288	PFS<12 months	Yes
p__Firmicutes	f__Streptococcaceae	s__Streptococcus_gordonii	t__SGB8053	0.5	0.139895	0.312456	0.473733	PFS≥12 months	Yes
p__Bacteroidetes	f__Bacteroidaceae	s__Bacteroides_ovatus	t__SGB1871	0.5	0.00806039	0.164429	0.31836	PFS<12 months	Yes
p__Bacteroidetes	f__Bacteroidaceae	s__Bacteroides_ovatus	t__SGB1871	0.5	0.140163	0.315281	0.474053	PFS≥12 months	Yes
p__Firmicutes	f__Lachnospiraceae	s__Lachnospira_eligens	t__SGB5082_group	0.5	-0.38323	-0.234483	-0.0853407	PFS<12 months	Yes
p__Firmicutes	f__Lachnospiraceae	s__Lachnospira_eligens	t__SGB5082_group	0.5	0.141978	0.315853	0.483868	PFS≥12 months	Yes
p__Firmicutes	f__Clostridiaceae	s__Clostridiaceae_bacterium_OM08_6BH	t__SGB4768	0.5	-0.298025	-0.151108	-0.0237785	PFS<12 months	Yes
p__Firmicutes	f__Clostridiaceae	s__Clostridiaceae_bacterium_OM08_6BH	t__SGB4768	0.5	0.169453	0.317033	0.471148	PFS≥12 months	Yes
p__Firmicutes	f__Lachnospiraceae	s__Lachnospiraceae_bacterium_OF09_6	t__SGB4966	0.5	-0.153816	-0.0320833	0.0820991	PFS<12 months	No
p__Firmicutes	f__Lachnospiraceae	s__Lachnospiraceae_bacterium_OF09_6	t__SGB4966	0.5	0.189574	0.325934	0.449723	PFS≥12 months	Yes
p__Firmicutes	f__Clostridia_unclassified	s__Clostridia_bacterium	t__SGB15374	0.5	-0.111207	0.0522817	0.223003	PFS<12 months	No
p__Firmicutes	f__Clostridia_unclassified	s__Clostridia_bacterium	t__SGB15374	0.5	0.13665	0.327962	0.51627	PFS≥12 months	Yes
p__Bacteroidetes	f__Rikenellaceae	s__Alistipes_inops	t__SGB2286	0.5	-0.421203	-0.230981	-0.0341332	PFS<12 months	Yes
p__Bacteroidetes	f__Rikenellaceae	s__Alistipes_inops	t__SGB2286	0.5	0.122186	0.328555	0.556777	PFS≥12 months	Yes
p__Actinobacteria	f__Bifidobacteriaceae	s__Bifidobacterium_animalis	t__SGB17278	0.5	-0.135314	0.0714027	0.256839	PFS<12 months	No
p__Actinobacteria	f__Bifidobacteriaceae	s__Bifidobacterium_animalis	t__SGB17278	0.5	0.143102	0.349166	0.586177	PFS≥12 months	Yes
p__Firmicutes	f__Eubacteriaceae	s__Eubacteriaceae_bacterium	t__SGB4546	0.5	-0.0320135	0.0973588	0.218459	PFS<12 months	No
p__Firmicutes	f__Eubacteriaceae	s__Eubacteriaceae_bacterium	t__SGB4546	0.5	0.217729	0.358904	0.491218	PFS≥12 months	Yes
p__Bacteroidetes	f__Barnesiellaceae	s__Barnesiella_intestinihominis	t__SGB1965	0.5	-0.424338	-0.242398	-0.0614007	PFS<12 months	Yes
p__Bacteroidetes	f__Barnesiellaceae	s__Barnesiella_intestinihominis	t__SGB1965	0.5	0.180366	0.359446	0.556656	PFS≥12 months	Yes
p__Firmicutes	f__Lachnospiraceae	s__Lachnospiraceae_bacterium_OM04_12BH	t__SGB4893	0.5	0.0689355	0.166956	0.261509	PFS<12 months	Yes
p__Firmicutes	f__Lachnospiraceae	s__Lachnospiraceae_bacterium_OM04_12BH	t__SGB4893	0.5	0.254828	0.359806	0.469252	PFS≥12 months	Yes
p__Firmicutes	f__Lachnospiraceae	s__Lachnospiraceae_unclassified_SGB4924	t__SGB4924_group	0.5	-0.191434	-0.069072	0.0516216	PFS<12 months	No
p__Firmicutes	f__Lachnospiraceae	s__Lachnospiraceae_unclassified_SGB4924	t__SGB4924_group	0.5	0.22703	0.361806	0.495919	PFS≥12 months	Yes
p__Firmicutes	f__Clostridiaceae	s__Clostridium_sp_AF36_4	t__SGB4644	0.5	-0.613752	-0.476036	-0.340318	PFS<12 months	Yes
p__Firmicutes	f__Clostridiaceae	s__Clostridium_sp_AF36_4	t__SGB4644	0.5	0.211258	0.365232	0.530206	PFS≥12 months	Yes
p__Firmicutes	f__Clostridiales_unclassified	s__Clostridiales_bacterium_KLE1615	t__SGB5090_group	0.5	-0.0723279	0.0945403	0.256064	PFS<12 months	No
p__Firmicutes	f__Clostridiales_unclassified	s__Clostridiales_bacterium_KLE1615	t__SGB5090_group	0.5	0.196506	0.370364	0.546824	PFS≥12 months	Yes
p__Firmicutes	f__Ruminococcaceae	s__GGB9627_SGB15081	t__SGB15081	0.5	-0.217162	-0.0861987	0.0325221	PFS<12 months	No
p__Firmicutes	f__Ruminococcaceae	s__GGB9627_SGB15081	t__SGB15081	0.5	0.254572	0.384027	0.516042	PFS≥12 months	Yes
p__Bacteroidetes	f__Odoribacteraceae	s__Odoribacter_splanchnicus	t__SGB1790	0.5	0.0447972	0.174898	0.323429	PFS<12 months	Yes
p__Bacteroidetes	f__Odoribacteraceae	s__Odoribacter_splanchnicus	t__SGB1790	0.5	0.23628	0.38748	0.541605	PFS≥12 months	Yes
p__Firmicutes	f__Clostridia_unclassified	s__Clostridia_unclassified_SGB6276	t__SGB6276	0.5	-0.210004	-0.11381	-0.0215382	PFS<12 months	Yes
p__Firmicutes	f__Clostridia_unclassified	s__Clostridia_unclassified_SGB6276	t__SGB6276	0.5	0.290783	0.400864	0.503092	PFS≥12 months	Yes
p__Firmicutes	f__Streptococcaceae	s__Streptococcus_salivarius	t__SGB8007_group	0.5	0.376619	0.530073	0.668568	PFS<12 months	Yes
p__Firmicutes	f__Streptococcaceae	s__Streptococcus_salivarius	t__SGB8007_group	0.5	0.25124	0.421839	0.58071	PFS≥12 months	Yes
p__Firmicutes	f__Ruminococcaceae	s__GGB9642_SGB15119	t__SGB15119	0.5	0.0969595	0.305067	0.506586	PFS<12 months	Yes
p__Firmicutes	f__Ruminococcaceae	s__GGB9642_SGB15119	t__SGB15119	0.5	0.211127	0.432288	0.640022	PFS≥12 months	Yes
p__Firmicutes	f__Veillonellaceae	s__Veillonella_dispar	t__SGB6952	0.5	0.120742	0.281572	0.445573	PFS<12 months	Yes
p__Firmicutes	f__Veillonellaceae	s__Veillonella_dispar	t__SGB6952	0.5	0.268236	0.433437	0.623049	PFS≥12 months	Yes
p__Firmicutes	f__Ruminococcaceae	s__Ruminococcaceae_unclassified_SGB15234	t__SGB15234	0.5	-0.342318	-0.202533	-0.054941	PFS<12 months	Yes
p__Firmicutes	f__Ruminococcaceae	s__Ruminococcaceae_unclassified_SGB15234	t__SGB15234	0.5	0.27077	0.438984	0.584289	PFS≥12 months	Yes
p__Actinobacteria	f__Bifidobacteriaceae	s__Bifidobacterium_dentium	t__SGB17234	0.5	0.295466	0.516121	0.73427	PFS<12 months	Yes
p__Actinobacteria	f__Bifidobacteriaceae	s__Bifidobacterium_dentium	t__SGB17234	0.5	0.22044	0.441194	0.668134	PFS≥12 months	Yes
p__Firmicutes	f__Oscillospiraceae	s__Oscillibacter_sp_ER4	t__SGB15254	0.5	-0.231993	-0.0987958	0.0440697	PFS<12 months	No
p__Firmicutes	f__Oscillospiraceae	s__Oscillibacter_sp_ER4	t__SGB15254	0.5	0.304969	0.45112	0.609525	PFS≥12 months	Yes
p__Bacteroidetes	f__Rikenellaceae	s__Alistipes_finegoldii	t__SGB2301	0.5	0.0265474	0.203	0.394454	PFS<12 months	Yes
p__Bacteroidetes	f__Rikenellaceae	s__Alistipes_finegoldii	t__SGB2301	0.5	0.258405	0.451235	0.651682	PFS≥12 months	Yes
p__Firmicutes	f__Enterococcaceae	s__Enterococcus_faecium	t__SGB7967	0.5	0.321887	0.47849	0.634789	PFS<12 months	Yes
p__Firmicutes	f__Enterococcaceae	s__Enterococcus_faecium	t__SGB7967	0.5	0.276427	0.456208	0.63943	PFS≥12 months	Yes
p__Firmicutes	f__Veillonellaceae	s__Dialister_invisus	t__SGB5825_group	0.5	0.823748	1.02892	1.2248	PFS<12 months	Yes
p__Firmicutes	f__Veillonellaceae	s__Dialister_invisus	t__SGB5825_group	0.5	0.246253	0.469107	0.694091	PFS≥12 months	Yes
p__Bacteroidetes	f__Bacteroidaceae	s__Bacteroides_eggerthii	t__SGB1829	0.5	-0.119094	0.0375393	0.180558	PFS<12 months	No
p__Bacteroidetes	f__Bacteroidaceae	s__Bacteroides_eggerthii	t__SGB1829	0.5	0.306289	0.475882	0.646637	PFS≥12 months	Yes
p__Firmicutes	f__FGB2916	s__GGB9237_SGB14179	t__SGB14179	0.5	-0.151919	-0.0491015	0.0626579	PFS<12 months	No
p__Firmicutes	f__FGB2916	s__GGB9237_SGB14179	t__SGB14179	0.5	0.366703	0.47715	0.586716	PFS≥12 months	Yes
p__Firmicutes	f__Ruminococcaceae	s__GGB9709_SGB15238	t__SGB15238	0.5	0.0278579	0.162749	0.283402	PFS<12 months	Yes
p__Firmicutes	f__Ruminococcaceae	s__GGB9709_SGB15238	t__SGB15238	0.5	0.345242	0.483748	0.622442	PFS≥12 months	Yes
p__Firmicutes	f__Lactobacillaceae	s__Lactobacillus_gasseri	t__SGB7038_group	0.5	0.205217	0.36249	0.517414	PFS<12 months	Yes
p__Firmicutes	f__Lactobacillaceae	s__Lactobacillus_gasseri	t__SGB7038_group	0.5	0.321715	0.488968	0.645546	PFS≥12 months	Yes
p__Firmicutes	f__Veillonellaceae	s__Veillonella_atypica	t__SGB6936	0.5	0.146483	0.262379	0.37841	PFS<12 months	Yes
p__Firmicutes	f__Veillonellaceae	s__Veillonella_atypica	t__SGB6936	0.5	0.371287	0.495661	0.624981	PFS≥12 months	Yes
p__Firmicutes	f__Streptococcaceae	s__Streptococcus_mutans	t__SGB8000	0.5	-0.238123	-0.0702158	0.100409	PFS<12 months	No
p__Firmicutes	f__Streptococcaceae	s__Streptococcus_mutans	t__SGB8000	0.5	0.315203	0.502337	0.687114	PFS≥12 months	Yes
p__Bacteroidetes	f__Bacteroidales_unclassified	s__Phocaeicola_vulgatus	t__SGB1814	0.5	0.0283183	0.171223	0.306533	PFS<12 months	Yes
p__Bacteroidetes	f__Bacteroidales_unclassified	s__Phocaeicola_vulgatus	t__SGB1814	0.5	0.342794	0.51102	0.652447	PFS≥12 months	Yes
p__Firmicutes	f__Enterococcaceae	s__Enterococcus_faecalis	t__SGB7962	0.5	0.224281	0.393339	0.581388	PFS<12 months	Yes
p__Firmicutes	f__Enterococcaceae	s__Enterococcus_faecalis	t__SGB7962	0.5	0.341224	0.529663	0.716176	PFS≥12 months	Yes
p__Actinobacteria	f__Bifidobacteriaceae	s__Alloscardovia_omnicolens	t__SGB17300	0.5	-0.126818	0.0158406	0.169135	PFS<12 months	No
p__Actinobacteria	f__Bifidobacteriaceae	s__Alloscardovia_omnicolens	t__SGB17300	0.5	0.383299	0.545313	0.719929	PFS≥12 months	Yes
p__Firmicutes	f__Lachnospiraceae	s__Lachnospiraceae_bacterium	t__SGB5060	0.5	-0.0609494	0.0941819	0.249718	PFS<12 months	No
p__Firmicutes	f__Lachnospiraceae	s__Lachnospiraceae_bacterium	t__SGB5060	0.5	0.389093	0.548222	0.718411	PFS≥12 months	Yes
p__Firmicutes	f__Clostridia_unclassified	s__GGB9758_SGB15368	t__SGB15368	0.5	-0.505461	-0.321219	-0.122593	PFS<12 months	Yes
p__Firmicutes	f__Clostridia_unclassified	s__GGB9758_SGB15368	t__SGB15368	0.5	0.354875	0.565468	0.774708	PFS≥12 months	Yes
p__Bacteroidetes	f__Bacteroidales_unclassified	s__Phocaeicola_massiliensis	t__SGB1812	0.5	0.0560323	0.226213	0.395141	PFS<12 months	Yes
p__Bacteroidetes	f__Bacteroidales_unclassified	s__Phocaeicola_massiliensis	t__SGB1812	0.5	0.411561	0.600923	0.79007	PFS≥12 months	Yes
p__Firmicutes	f__Lactobacillaceae	s__Lacticaseibacillus_paracasei	t__SGB7142	0.5	0.138024	0.281849	0.454355	PFS<12 months	Yes
p__Firmicutes	f__Lactobacillaceae	s__Lacticaseibacillus_paracasei	t__SGB7142	0.5	0.429096	0.611473	0.785735	PFS≥12 months	Yes
p__Euryarchaeota	f__Methanobacteriaceae	s__Methanobrevibacter_smithii	t__SGB714_group	0.5	0.0602402	0.239049	0.409434	PFS<12 months	Yes
p__Euryarchaeota	f__Methanobacteriaceae	s__Methanobrevibacter_smithii	t__SGB714_group	0.5	0.440753	0.636439	0.819353	PFS≥12 months	Yes
p__Firmicutes	f__Streptococcaceae	s__Streptococcus_anginosus	t__SGB8028_group	0.5	0.421367	0.577114	0.720102	PFS<12 months	Yes
p__Firmicutes	f__Streptococcaceae	s__Streptococcus_anginosus	t__SGB8028_group	0.5	0.511273	0.665599	0.837836	PFS≥12 months	Yes
p__Firmicutes	f__Veillonellaceae	s__Veillonella_parvula	t__SGB6939	0.5	-0.385219	-0.233815	-0.0737192	PFS<12 months	Yes
p__Firmicutes	f__Veillonellaceae	s__Veillonella_parvula	t__SGB6939	0.5	0.54889	0.714334	0.888443	PFS≥12 months	Yes
p__Proteobacteria	f__Pasteurellaceae	s__Haemophilus_parainfluenzae	t__SGB9712_group	0.5	0.18488	0.364738	0.524909	PFS<12 months	Yes
p__Proteobacteria	f__Pasteurellaceae	s__Haemophilus_parainfluenzae	t__SGB9712_group	0.5	0.542341	0.738332	0.927314	PFS≥12 months	Yes
p__Firmicutes	f__Ruminococcaceae	s__Eubacterium_siraeum	t__SGB4198_group	0.5	-0.0968863	0.0710381	0.239802	PFS<12 months	No
p__Firmicutes	f__Ruminococcaceae	s__Eubacterium_siraeum	t__SGB4198_group	0.5	0.705591	0.899067	1.10224	PFS≥12 months	Yes
p__Firmicutes	f__Lachnospiraceae	s__Roseburia_intestinalis	t__SGB4951	0.75	-0.511213	-0.234075	0.0557826	PFS<12 months	No
p__Firmicutes	f__Lachnospiraceae	s__Roseburia_intestinalis	t__SGB4951	0.75	-1.17827	-0.862376	-0.552492	PFS≥12 months	Yes
p__Firmicutes	f__Clostridia_unclassified	s__GGB2980_SGB3962	t__SGB3962	0.75	-0.318846	-0.0331988	0.245215	PFS<12 months	No
p__Firmicutes	f__Clostridia_unclassified	s__GGB2980_SGB3962	t__SGB3962	0.75	-0.996876	-0.695698	-0.398158	PFS≥12 months	Yes
p__Firmicutes	f__Clostridia_unclassified	s__Clostridia_unclassified_SGB66170	t__SGB66170	0.75	-0.569837	-0.372064	-0.175244	PFS<12 months	Yes
p__Firmicutes	f__Clostridia_unclassified	s__Clostridia_unclassified_SGB66170	t__SGB66170	0.75	-0.926887	-0.691368	-0.472769	PFS≥12 months	Yes
p__Firmicutes	f__Lachnospiraceae	s__Roseburia_hominis	t__SGB4936	0.75	-0.319471	-0.106348	0.114667	PFS<12 months	No
p__Firmicutes	f__Lachnospiraceae	s__Roseburia_hominis	t__SGB4936	0.75	-0.929218	-0.691274	-0.447584	PFS≥12 months	Yes
p__Firmicutes	f__Clostridia_unclassified	s__Clostridia_bacterium	t__SGB14854	0.75	-0.592965	-0.344874	-0.0774881	PFS<12 months	Yes
p__Firmicutes	f__Clostridia_unclassified	s__Clostridia_bacterium	t__SGB14854	0.75	-0.910936	-0.623811	-0.330688	PFS≥12 months	Yes
p__Firmicutes	f__Clostridia_unclassified	s__Clostridia_bacterium	t__SGB15401	0.75	-0.503827	-0.247256	0.00295368	PFS<12 months	No
p__Firmicutes	f__Clostridia_unclassified	s__Clostridia_bacterium	t__SGB15401	0.75	-0.912728	-0.620345	-0.348356	PFS≥12 months	Yes
p__Firmicutes	f__Erysipelotrichaceae	s__Turicibacter_sanguinis	t__SGB6847	0.75	-0.0660559	0.264651	0.573717	PFS<12 months	No
p__Firmicutes	f__Erysipelotrichaceae	s__Turicibacter_sanguinis	t__SGB6847	0.75	-0.952099	-0.599529	-0.263686	PFS≥12 months	Yes
p__Firmicutes	f__Clostridia_unclassified	s__Clostridia_bacterium	t__SGB15390	0.75	-0.311922	-0.0269817	0.286163	PFS<12 months	No
p__Firmicutes	f__Clostridia_unclassified	s__Clostridia_bacterium	t__SGB15390	0.75	-0.930509	-0.594913	-0.250199	PFS≥12 months	Yes
p__Firmicutes	f__Lachnospiraceae	s__Ruminococcus_torques	t__SGB4608	0.75	-0.274166	0.0394783	0.358085	PFS<12 months	No
p__Firmicutes	f__Lachnospiraceae	s__Ruminococcus_torques	t__SGB4608	0.75	-0.936852	-0.587358	-0.260175	PFS≥12 months	Yes
p__Firmicutes	f__Clostridia_unclassified	s__Clostridia_unclassified_SGB15402	t__SGB15402	0.75	-0.338344	-0.120059	0.116932	PFS<12 months	No
p__Firmicutes	f__Clostridia_unclassified	s__Clostridia_unclassified_SGB15402	t__SGB15402	0.75	-0.84721	-0.583974	-0.345449	PFS≥12 months	Yes
p__Firmicutes	f__Clostridia_unclassified	s__Clostridia_unclassified_SGB4121	t__SGB4121	0.75	-0.40371	-0.115375	0.16552	PFS<12 months	No
p__Firmicutes	f__Clostridia_unclassified	s__Clostridia_unclassified_SGB4121	t__SGB4121	0.75	-0.879357	-0.581054	-0.273228	PFS≥12 months	Yes
p__Actinobacteria	f__Eggerthellaceae	s__Adlercreutzia_equolifaciens	t__SGB14797_group	0.75	-0.500075	-0.2459	0.00702847	PFS<12 months	No
p__Actinobacteria	f__Eggerthellaceae	s__Adlercreutzia_equolifaciens	t__SGB14797_group	0.75	-0.801597	-0.541131	-0.238708	PFS≥12 months	Yes
p__Firmicutes	f__Ruminococcaceae	s__Bittarella_massiliensis	t__SGB7263	0.75	-0.326332	-0.0680512	0.21008	PFS<12 months	No
p__Firmicutes	f__Ruminococcaceae	s__Bittarella_massiliensis	t__SGB7263	0.75	-0.799222	-0.510217	-0.20935	PFS≥12 months	Yes
p__Firmicutes	f__Clostridia_unclassified	s__Clostridia_bacterium	t__SGB15382	0.75	-0.388482	-0.123199	0.140488	PFS<12 months	No
p__Firmicutes	f__Clostridia_unclassified	s__Clostridia_bacterium	t__SGB15382	0.75	-0.75008	-0.471935	-0.200412	PFS≥12 months	Yes
p__Firmicutes	f__Clostridia_unclassified	s__Clostridia_bacterium	t__SGB53497	0.75	-0.274614	0.00567397	0.271854	PFS<12 months	No
p__Firmicutes	f__Clostridia_unclassified	s__Clostridia_bacterium	t__SGB53497	0.75	-0.747999	-0.470704	-0.160344	PFS≥12 months	Yes
p__Actinobacteria	f__Eggerthellaceae	s__Eggerthella_lenta	t__SGB14809	0.75	-0.159845	0.137821	0.436902	PFS<12 months	No
p__Actinobacteria	f__Eggerthellaceae	s__Eggerthella_lenta	t__SGB14809	0.75	-0.745149	-0.446482	-0.115828	PFS≥12 months	Yes
p__Firmicutes	f__Clostridiales_unclassified	s__Evtepia_gabavorous	t__SGB15120	0.75	-0.50503	-0.170506	0.159018	PFS<12 months	No
p__Firmicutes	f__Clostridiales_unclassified	s__Evtepia_gabavorous	t__SGB15120	0.75	-0.788637	-0.432196	-0.0330408	PFS≥12 months	Yes
p__Firmicutes	f__FGB1217	s__GGB2982_SGB3964	t__SGB3964	0.75	-0.102896	0.0894037	0.275669	PFS<12 months	No
p__Firmicutes	f__FGB1217	s__GGB2982_SGB3964	t__SGB3964	0.75	-0.644694	-0.427424	-0.21358	PFS≥12 months	Yes
p__Firmicutes	f__Clostridia_unclassified	s__Candidatus_Parachristensenella_avicola	t__SGB58519	0.75	-0.282098	-0.03899	0.198638	PFS<12 months	No
p__Firmicutes	f__Clostridia_unclassified	s__Candidatus_Parachristensenella_avicola	t__SGB58519	0.75	-0.690195	-0.426493	-0.177252	PFS≥12 months	Yes
p__Firmicutes	f__Erysipelotrichaceae	s__Coprobacillus_cateniformis	t__SGB6771	0.75	-0.141403	0.0965501	0.346789	PFS<12 months	No
p__Firmicutes	f__Erysipelotrichaceae	s__Coprobacillus_cateniformis	t__SGB6771	0.75	-0.677316	-0.410407	-0.14032	PFS≥12 months	Yes
p__Firmicutes	f__Ruminococcaceae	s__Ruminococcaceae_unclassified_SGB4425	t__SGB4425_group	0.75	-0.134743	0.105486	0.351581	PFS<12 months	No
p__Firmicutes	f__Ruminococcaceae	s__Ruminococcaceae_unclassified_SGB4425	t__SGB4425_group	0.75	-0.697674	-0.408629	-0.132896	PFS≥12 months	Yes
p__Firmicutes	f__FGB2882	s__GGB9186_SGB14125	t__SGB14125	0.75	-0.0887343	0.0734085	0.230811	PFS<12 months	No
p__Firmicutes	f__FGB2882	s__GGB9186_SGB14125	t__SGB14125	0.75	-0.578897	-0.407763	-0.220686	PFS≥12 months	Yes
p__Bacteroidetes	f__Rikenellaceae	s__Alistipes_senegalensis	t__SGB2296	0.75	-0.277346	-0.0772379	0.113149	PFS<12 months	No
p__Bacteroidetes	f__Rikenellaceae	s__Alistipes_senegalensis	t__SGB2296	0.75	-0.634431	-0.405329	-0.179878	PFS≥12 months	Yes
p__Firmicutes	f__FGB1340	s__GGB3256_SGB4303	t__SGB4303	0.75	-0.422078	-0.0635661	0.330539	PFS<12 months	No
p__Firmicutes	f__FGB1340	s__GGB3256_SGB4303	t__SGB4303	0.75	-0.84327	-0.405235	0.0140105	PFS≥12 months	No
p__Firmicutes	f__Clostridia_unclassified	s__Clostridia_unclassified_SGB14844	t__SGB14844	0.75	-0.517414	-0.27216	-0.0246939	PFS<12 months	Yes
p__Firmicutes	f__Clostridia_unclassified	s__Clostridia_unclassified_SGB14844	t__SGB14844	0.75	-0.669252	-0.396558	-0.126098	PFS≥12 months	Yes
p__Firmicutes	f__Clostridiaceae	s__Clostridiaceae_bacterium	t__SGB4269	0.75	-0.446525	-0.231417	-0.0260559	PFS<12 months	Yes
p__Firmicutes	f__Clostridiaceae	s__Clostridiaceae_bacterium	t__SGB4269	0.75	-0.622436	-0.392737	-0.158197	PFS≥12 months	Yes
p__Firmicutes	f__Lachnospiraceae	s__Fusicatenibacter_saccharivorans	t__SGB4874	0.75	-0.273455	-0.024553	0.214101	PFS<12 months	No
p__Firmicutes	f__Lachnospiraceae	s__Fusicatenibacter_saccharivorans	t__SGB4874	0.75	-0.66403	-0.384786	-0.134393	PFS≥12 months	Yes
p__Firmicutes	f__Lachnospiraceae	s__Faecalicatena_fissicatena	t__SGB4871_group	0.75	-0.733966	-0.471557	-0.197613	PFS<12 months	Yes
p__Firmicutes	f__Lachnospiraceae	s__Faecalicatena_fissicatena	t__SGB4871_group	0.75	-0.659315	-0.372591	-0.0759295	PFS≥12 months	Yes
p__Firmicutes	f__Clostridia_unclassified	s__Candidatus_Avimicrobium_caecorum	t__SGB15350	0.75	-0.235498	-0.00850246	0.220148	PFS<12 months	No
p__Firmicutes	f__Clostridia_unclassified	s__Candidatus_Avimicrobium_caecorum	t__SGB15350	0.75	-0.604236	-0.368445	-0.121831	PFS≥12 months	Yes
p__Firmicutes	f__Christensenellaceae	s__Christensenellaceae_bacterium	t__SGB14127	0.75	-0.451829	-0.211217	0.0228416	PFS<12 months	No
p__Firmicutes	f__Christensenellaceae	s__Christensenellaceae_bacterium	t__SGB14127	0.75	-0.61861	-0.36522	-0.115679	PFS≥12 months	Yes
p__Firmicutes	f__Clostridiaceae	s__Clostridium_sp_AF15_49	t__SGB5111	0.75	-0.475786	-0.237801	0.00114153	PFS<12 months	No
p__Firmicutes	f__Clostridiaceae	s__Clostridium_sp_AF15_49	t__SGB5111	0.75	-0.636932	-0.362587	-0.0947599	PFS≥12 months	Yes
p__Firmicutes	f__Streptococcaceae	s__Streptococcus_thermophilus	t__SGB8002	0.75	0.274613	0.562986	0.841361	PFS<12 months	Yes
p__Firmicutes	f__Streptococcaceae	s__Streptococcus_thermophilus	t__SGB8002	0.75	-0.68624	-0.361873	-0.0455057	PFS≥12 months	Yes
p__Bacteroidetes	f__Bacteroidaceae	s__Bacteroides_intestinalis	t__SGB1846	0.75	0.0943386	0.34908	0.596653	PFS<12 months	Yes
p__Bacteroidetes	f__Bacteroidaceae	s__Bacteroides_intestinalis	t__SGB1846	0.75	-0.634182	-0.361715	-0.0671435	PFS≥12 months	Yes
p__Firmicutes	f__Ruminococcaceae	s__Faecalibacterium_prausnitzii	t__SGB15332_group	0.75	-0.0350326	0.232131	0.498162	PFS<12 months	No
p__Firmicutes	f__Ruminococcaceae	s__Faecalibacterium_prausnitzii	t__SGB15332_group	0.75	-0.64856	-0.357172	-0.0686787	PFS≥12 months	Yes
p__Firmicutes	f__FGB40382	s__GGB45491_SGB63163	t__SGB63163	0.75	-0.310182	-0.0868412	0.129929	PFS<12 months	No
p__Firmicutes	f__FGB40382	s__GGB45491_SGB63163	t__SGB63163	0.75	-0.604012	-0.347096	-0.0953811	PFS≥12 months	Yes
p__Firmicutes	f__Ruminococcaceae	s__Ruminococcaceae_unclassified_SGB15265	t__SGB15265_group	0.75	-0.429687	-0.206137	0.0154299	PFS<12 months	No
p__Firmicutes	f__Ruminococcaceae	s__Ruminococcaceae_unclassified_SGB15265	t__SGB15265_group	0.75	-0.57645	-0.340674	-0.0928155	PFS≥12 months	Yes
p__Actinobacteria	f__FGB9370	s__GGB51959_SGB72479	t__SGB72479	0.75	-0.0216915	0.208198	0.418129	PFS<12 months	No
p__Actinobacteria	f__FGB9370	s__GGB51959_SGB72479	t__SGB72479	0.75	-0.579435	-0.338842	-0.100988	PFS≥12 months	Yes
p__Firmicutes	f__FGB3048	s__GGB9559_SGB14969	t__SGB14969	0.75	-0.240134	-0.0618556	0.109257	PFS<12 months	No
p__Firmicutes	f__FGB3048	s__GGB9559_SGB14969	t__SGB14969	0.75	-0.532103	-0.336833	-0.158936	PFS≥12 months	Yes
p__Firmicutes	f__Peptostreptococcaceae	s__Romboutsia_timonensis	t__SGB6148	0.75	-0.216318	0.0637204	0.335518	PFS<12 months	No
p__Firmicutes	f__Peptostreptococcaceae	s__Romboutsia_timonensis	t__SGB6148	0.75	-0.628667	-0.32802	-0.0220802	PFS≥12 months	Yes
p__Firmicutes	f__Clostridia_unclassified	s__Clostridia_bacterium	t__SGB3989	0.75	-0.304718	-0.0990703	0.113083	PFS<12 months	No
p__Firmicutes	f__Clostridia_unclassified	s__Clostridia_bacterium	t__SGB3989	0.75	-0.550291	-0.327853	-0.117508	PFS≥12 months	Yes
p__Firmicutes	f__Christensenellaceae	s__Christensenellaceae_bacterium_NSJ_53	t__SGB82545	0.75	-0.0386486	0.11101	0.263177	PFS<12 months	No
p__Firmicutes	f__Christensenellaceae	s__Christensenellaceae_bacterium_NSJ_53	t__SGB82545	0.75	-0.482986	-0.32446	-0.168053	PFS≥12 months	Yes
p__Firmicutes	f__Lachnospiraceae	s__Blautia_caecimuris	t__SGB4862	0.75	-0.12973	0.15052	0.44614	PFS<12 months	No
p__Firmicutes	f__Lachnospiraceae	s__Blautia_caecimuris	t__SGB4862	0.75	-0.623693	-0.32076	-0.00304955	PFS≥12 months	Yes
p__Firmicutes	f__Lachnospiraceae	s__Ruminococcus_gnavus	t__SGB4584	0.75	-0.258921	0.0837176	0.405806	PFS<12 months	No
p__Firmicutes	f__Lachnospiraceae	s__Ruminococcus_gnavus	t__SGB4584	0.75	-0.674243	-0.319007	0.0435502	PFS≥12 months	No
p__Firmicutes	f__Clostridia_unclassified	s__Candidatus_Pararuminococcus_gallinarum	t__SGB63327	0.75	-0.339701	-0.149046	0.0467924	PFS<12 months	No
p__Firmicutes	f__Clostridia_unclassified	s__Candidatus_Pararuminococcus_gallinarum	t__SGB63327	0.75	-0.52103	-0.314713	-0.0987589	PFS≥12 months	Yes
p__Firmicutes	f__Lachnospiraceae	s__Dorea_longicatena	t__SGB4582_group	0.75	-0.164587	0.155774	0.479017	PFS<12 months	No
p__Firmicutes	f__Lachnospiraceae	s__Dorea_longicatena	t__SGB4582_group	0.75	-0.674243	-0.307841	0.0133736	PFS≥12 months	No
p__Firmicutes	f__Ruminococcaceae	s__GGB9667_SGB15164	t__SGB15164	0.75	-0.134749	0.0913463	0.337225	PFS<12 months	No
p__Firmicutes	f__Ruminococcaceae	s__GGB9667_SGB15164	t__SGB15164	0.75	-0.564145	-0.30561	-0.0509732	PFS≥12 months	Yes
p__Firmicutes	f__Clostridia_unclassified	s__Clostridia_bacterium	t__SGB3957	0.75	-0.12121	0.15186	0.396166	PFS<12 months	No
p__Firmicutes	f__Clostridia_unclassified	s__Clostridia_bacterium	t__SGB3957	0.75	-0.574015	-0.288098	-0.00523503	PFS≥12 months	Yes
p__Firmicutes	f__Erysipelotrichaceae	s__Faecalibacillus_faecis	t__SGB6750	0.75	-0.1746	0.0564909	0.26116	PFS<12 months	No
p__Firmicutes	f__Erysipelotrichaceae	s__Faecalibacillus_faecis	t__SGB6750	0.75	-0.539297	-0.287384	-0.0499591	PFS≥12 months	Yes
p__Firmicutes	f__Ruminococcaceae	s__GGB9602_SGB15031	t__SGB15031	0.75	-0.439436	-0.193774	0.0335704	PFS<12 months	No
p__Firmicutes	f__Ruminococcaceae	s__GGB9602_SGB15031	t__SGB15031	0.75	-0.542344	-0.282732	-0.0135273	PFS≥12 months	Yes
p__Firmicutes	f__Ruminococcaceae	s__Ruminococcaceae_bacterium	t__SGB15278	0.75	-0.0572839	0.140031	0.340621	PFS<12 months	No
p__Firmicutes	f__Ruminococcaceae	s__Ruminococcaceae_bacterium	t__SGB15278	0.75	-0.495757	-0.28105	-0.0638622	PFS≥12 months	Yes
p__Firmicutes	f__Firmicutes_unclassified	s__Firmicutes_bacterium	t__SGB49188	0.75	-0.512405	-0.297185	-0.0828445	PFS<12 months	Yes
p__Firmicutes	f__Firmicutes_unclassified	s__Firmicutes_bacterium	t__SGB49188	0.75	-0.522185	-0.280685	-0.0549475	PFS≥12 months	Yes
p__Firmicutes	f__Clostridia_unclassified	s__Clostridia_bacterium	t__SGB3574	0.75	0.0647503	0.282158	0.483243	PFS<12 months	Yes
p__Firmicutes	f__Clostridia_unclassified	s__Clostridia_bacterium	t__SGB3574	0.75	-0.505501	-0.279227	-0.0502786	PFS≥12 months	Yes
p__Firmicutes	f__Lachnospiraceae	s__Blautia_hydrogenotrophica	t__SGB4677	0.75	-0.170506	0.0446125	0.265126	PFS<12 months	No
p__Firmicutes	f__Lachnospiraceae	s__Blautia_hydrogenotrophica	t__SGB4677	0.75	-0.51579	-0.276623	-0.0368139	PFS≥12 months	Yes
p__Firmicutes	f__Ruminococcaceae	s__GGB9632_SGB15089	t__SGB15089	0.75	-0.31438	-0.0665538	0.178872	PFS<12 months	No
p__Firmicutes	f__Ruminococcaceae	s__GGB9632_SGB15089	t__SGB15089	0.75	-0.553568	-0.275309	-0.0102147	PFS≥12 months	Yes
p__Firmicutes	f__Clostridiaceae	s__Butyricicoccus_sp_AM29_23AC	t__SGB14991	0.75	-0.128065	0.125205	0.374858	PFS<12 months	No
p__Firmicutes	f__Clostridiaceae	s__Butyricicoccus_sp_AM29_23AC	t__SGB14991	0.75	-0.559391	-0.272816	-0.0043263	PFS≥12 months	Yes
p__Firmicutes	f__Lachnospiraceae	s__Lachnospira_pectinoschiza	t__SGB5075_group	0.75	-0.245948	0.0125516	0.288633	PFS<12 months	No
p__Firmicutes	f__Lachnospiraceae	s__Lachnospira_pectinoschiza	t__SGB5075_group	0.75	-0.568235	-0.270318	0.0222122	PFS≥12 months	No
p__Firmicutes	f__Christensenellaceae	s__Christensenellaceae_bacterium_NSJ_44	t__SGB7265	0.75	-0.0643667	0.136762	0.332736	PFS<12 months	No
p__Firmicutes	f__Christensenellaceae	s__Christensenellaceae_bacterium_NSJ_44	t__SGB7265	0.75	-0.494268	-0.269533	-0.059344	PFS≥12 months	Yes
p__Firmicutes	f__Ruminococcaceae	s__Faecalibacterium_prausnitzii	t__SGB15318_group	0.75	-0.272564	-0.0418715	0.201011	PFS<12 months	No
p__Firmicutes	f__Ruminococcaceae	s__Faecalibacterium_prausnitzii	t__SGB15318_group	0.75	-0.518623	-0.269441	-0.00456813	PFS≥12 months	Yes
p__Firmicutes	f__FGB1434	s__GGB3510_SGB4687	t__SGB4687	0.75	-0.378902	-0.115919	0.134919	PFS<12 months	No
p__Firmicutes	f__FGB1434	s__GGB3510_SGB4687	t__SGB4687	0.75	-0.546317	-0.263673	0.012442	PFS≥12 months	No
p__Firmicutes	f__Ruminococcaceae	s__GGB9512_SGB14909	t__SGB14909	0.75	-0.442911	-0.192683	0.050266	PFS<12 months	No
p__Firmicutes	f__Ruminococcaceae	s__GGB9512_SGB14909	t__SGB14909	0.75	-0.519805	-0.260017	0.0157433	PFS≥12 months	No
p__Firmicutes	f__Clostridiaceae	s__Clostridium_sp_AM49_4BH	t__SGB4652	0.75	-0.54585	-0.289304	-0.0415096	PFS<12 months	Yes
p__Firmicutes	f__Clostridiaceae	s__Clostridium_sp_AM49_4BH	t__SGB4652	0.75	-0.530478	-0.258987	0.01286	PFS≥12 months	No
p__Firmicutes	f__Lachnospiraceae	s__Eisenbergiella_tayi	t__SGB4988	0.75	0.0413679	0.269949	0.491698	PFS<12 months	Yes
p__Firmicutes	f__Lachnospiraceae	s__Eisenbergiella_tayi	t__SGB4988	0.75	-0.509597	-0.258274	-0.0260068	PFS≥12 months	Yes
p__Firmicutes	f__Clostridiaceae	s__Clostridium_sp_Marseille_P3244	t__SGB29302	0.75	-0.0971924	0.160271	0.414834	PFS<12 months	No
p__Firmicutes	f__Clostridiaceae	s__Clostridium_sp_Marseille_P3244	t__SGB29302	0.75	-0.532355	-0.256286	0.026611	PFS≥12 months	No
p__Firmicutes	f__Lachnospiraceae	s__Blautia_schinkii	t__SGB4825	0.75	-0.0347106	0.135642	0.308481	PFS<12 months	No
p__Firmicutes	f__Lachnospiraceae	s__Blautia_schinkii	t__SGB4825	0.75	-0.445326	-0.254391	-0.0629234	PFS≥12 months	Yes
p__Firmicutes	f__Erysipelotrichaceae	s__Turicibacter_sanguinis	t__SGB6846	0.75	-0.209885	0.0731876	0.353883	PFS<12 months	No
p__Firmicutes	f__Erysipelotrichaceae	s__Turicibacter_sanguinis	t__SGB6846	0.75	-0.559154	-0.254162	0.0570398	PFS≥12 months	No
p__Firmicutes	f__Ruminococcaceae	s__GGB9646_SGB15123	t__SGB15123	0.75	-0.571524	-0.318068	-0.0659878	PFS<12 months	Yes
p__Firmicutes	f__Ruminococcaceae	s__GGB9646_SGB15123	t__SGB15123	0.75	-0.510701	-0.252151	0.0302491	PFS≥12 months	No
p__Actinobacteria	f__Eggerthellaceae	s__GGB45432_SGB63101	t__SGB63101	0.75	-0.417076	-0.193338	0.0308648	PFS<12 months	No
p__Actinobacteria	f__Eggerthellaceae	s__GGB45432_SGB63101	t__SGB63101	0.75	-0.481436	-0.252012	-0.00479323	PFS≥12 months	Yes
p__Actinobacteria	f__Actinomycetaceae	s__Actinomyces_graevenitzii	t__SGB17130	0.75	-0.743665	-0.509712	-0.271832	PFS<12 months	Yes
p__Actinobacteria	f__Actinomycetaceae	s__Actinomyces_graevenitzii	t__SGB17130	0.75	-0.496094	-0.250516	-0.015431	PFS≥12 months	Yes
p__Firmicutes	f__Lachnospiraceae	s__Lachnospiraceae_bacterium_WCA3_601_WT_6H	t__SGB4910	0.75	-0.288447	-0.0539719	0.179123	PFS<12 months	No
p__Firmicutes	f__Lachnospiraceae	s__Lachnospiraceae_bacterium_WCA3_601_WT_6H	t__SGB4910	0.75	-0.49894	-0.246725	0.00949626	PFS≥12 months	No
p__Firmicutes	f__Lachnospiraceae	s__Lachnospiraceae_bacterium	t__SGB4780	0.75	-0.487842	-0.25696	-0.0333855	PFS<12 months	Yes
p__Firmicutes	f__Lachnospiraceae	s__Lachnospiraceae_bacterium	t__SGB4780	0.75	-0.488226	-0.240187	0.0122682	PFS≥12 months	No
p__Firmicutes	f__Lachnospiraceae	s__Eubacterium_rectale	t__SGB4933_group	0.75	-0.513249	-0.270294	-0.033838	PFS<12 months	Yes
p__Firmicutes	f__Lachnospiraceae	s__Eubacterium_rectale	t__SGB4933_group	0.75	-0.506155	-0.235538	-0.00568242	PFS≥12 months	Yes
p__Firmicutes	f__Lachnospiraceae	s__Lachnospiraceae_bacterium	t__SGB4832	0.75	-0.224573	-0.00918467	0.208956	PFS<12 months	No
p__Firmicutes	f__Lachnospiraceae	s__Lachnospiraceae_bacterium	t__SGB4832	0.75	-0.465084	-0.234499	0.0122241	PFS≥12 months	No
p__Bacteroidetes	f__Rikenellaceae	s__Alistipes_dispar	t__SGB2311	0.75	-0.381874	-0.147026	0.0847993	PFS<12 months	No
p__Bacteroidetes	f__Rikenellaceae	s__Alistipes_dispar	t__SGB2311	0.75	-0.508747	-0.23157	0.0309219	PFS≥12 months	No
p__Firmicutes	f__Lachnospiraceae	s__Lachnospiraceae_bacterium	t__SGB4669	0.75	-0.106904	0.122568	0.357479	PFS<12 months	No
p__Firmicutes	f__Lachnospiraceae	s__Lachnospiraceae_bacterium	t__SGB4669	0.75	-0.495331	-0.231216	0.0194739	PFS≥12 months	No
p__Firmicutes	f__Streptococcaceae	s__Lactococcus_lactis	t__SGB7985	0.75	-0.288216	-0.0175025	0.271736	PFS<12 months	No
p__Firmicutes	f__Streptococcaceae	s__Lactococcus_lactis	t__SGB7985	0.75	-0.532079	-0.228018	0.0734636	PFS≥12 months	No
p__Bacteroidetes	f__FGB602	s__GGB1420_SGB1957	t__SGB1957	0.75	-0.135315	0.0756773	0.280163	PFS<12 months	No
p__Bacteroidetes	f__FGB602	s__GGB1420_SGB1957	t__SGB1957	0.75	-0.450754	-0.221316	0.0140364	PFS≥12 months	No
p__Firmicutes	f__Lachnospiraceae	s__Lachnospiraceae_bacterium	t__SGB4781	0.75	-0.150476	-0.00579558	0.138069	PFS<12 months	No
p__Firmicutes	f__Lachnospiraceae	s__Lachnospiraceae_bacterium	t__SGB4781	0.75	-0.371589	-0.215158	-0.0574004	PFS≥12 months	Yes
p__Firmicutes	f__Ruminococcaceae	s__Ruminococcaceae_bacterium	t__SGB15272	0.75	-0.0994331	0.157501	0.426928	PFS<12 months	No
p__Firmicutes	f__Ruminococcaceae	s__Ruminococcaceae_bacterium	t__SGB15272	0.75	-0.51505	-0.210379	0.0907941	PFS≥12 months	No
p__Firmicutes	f__FGB3053	s__GGB9581_SGB14999	t__SGB14999	0.75	-0.365501	-0.15875	0.0665655	PFS<12 months	No
p__Firmicutes	f__FGB3053	s__GGB9581_SGB14999	t__SGB14999	0.75	-0.460519	-0.210284	0.0246667	PFS≥12 months	No
p__Firmicutes	f__Peptostreptococcaceae	s__Intestinibacter_bartlettii	t__SGB6140	0.75	-0.648715	-0.334675	-0.0366507	PFS<12 months	Yes
p__Firmicutes	f__Peptostreptococcaceae	s__Intestinibacter_bartlettii	t__SGB6140	0.75	-0.551128	-0.209977	0.118187	PFS≥12 months	No
p__Firmicutes	f__Ruminococcaceae	s__Agathobaculum_butyriciproducens	t__SGB14993_group	0.75	-0.703105	-0.468948	-0.242828	PFS<12 months	Yes
p__Firmicutes	f__Ruminococcaceae	s__Agathobaculum_butyriciproducens	t__SGB14993_group	0.75	-0.456859	-0.209079	0.037194	PFS≥12 months	No
p__Firmicutes	f__Erysipelotrichaceae	s__Clostridium_spiroforme	t__SGB6747	0.75	0.0594464	0.298457	0.519376	PFS<12 months	Yes
p__Firmicutes	f__Erysipelotrichaceae	s__Clostridium_spiroforme	t__SGB6747	0.75	-0.449751	-0.208644	0.0357642	PFS≥12 months	No
p__Firmicutes	f__Ruminococcaceae	s__Ruminococcus_bicirculans	t__SGB4262	0.75	-0.766527	-0.452452	-0.128067	PFS<12 months	Yes
p__Firmicutes	f__Ruminococcaceae	s__Ruminococcus_bicirculans	t__SGB4262	0.75	-0.564444	-0.206661	0.149483	PFS≥12 months	No
p__Firmicutes	f__Lachnospiraceae	s__Mediterraneibacter_massiliensis	t__SGB4595	0.75	-0.115298	0.0440265	0.204236	PFS<12 months	No
p__Firmicutes	f__Lachnospiraceae	s__Mediterraneibacter_massiliensis	t__SGB4595	0.75	-0.381015	-0.204298	-0.0365668	PFS≥12 months	Yes
p__Firmicutes	f__Ruminococcaceae	s__Faecalibacterium_prausnitzii	t__SGB15342	0.75	-0.355978	-0.130855	0.105189	PFS<12 months	No
p__Firmicutes	f__Ruminococcaceae	s__Faecalibacterium_prausnitzii	t__SGB15342	0.75	-0.459306	-0.201841	0.0426207	PFS≥12 months	No
p__Firmicutes	f__Ruminococcaceae	s__GGB9634_SGB15093	t__SGB15093	0.75	-0.356068	-0.122064	0.104754	PFS<12 months	No
p__Firmicutes	f__Ruminococcaceae	s__GGB9634_SGB15093	t__SGB15093	0.75	-0.449713	-0.200658	0.0474478	PFS≥12 months	No
p__Firmicutes	f__Streptococcaceae	s__Streptococcus_sp_263_SSPC	t__SGB8255_group	0.75	-0.31966	-0.112477	0.107895	PFS<12 months	No
p__Firmicutes	f__Streptococcaceae	s__Streptococcus_sp_263_SSPC	t__SGB8255_group	0.75	-0.446156	-0.200406	0.0348076	PFS≥12 months	No
p__Actinobacteria	f__Eggerthellaceae	s__Gordonibacter_pamelaeae	t__SGB14807	0.75	-0.183892	0.0821159	0.343002	PFS<12 months	No
p__Actinobacteria	f__Eggerthellaceae	s__Gordonibacter_pamelaeae	t__SGB14807	0.75	-0.473207	-0.199789	0.0880525	PFS≥12 months	No
p__Firmicutes	f__Ruminococcaceae	s__Ruminococcus_callidus	t__SGB4422	0.75	-0.485681	-0.27018	-0.0509882	PFS<12 months	Yes
p__Firmicutes	f__Ruminococcaceae	s__Ruminococcus_callidus	t__SGB4422	0.75	-0.437737	-0.199702	0.0365104	PFS≥12 months	No
p__Firmicutes	f__FGB12277	s__GGB35068_SGB47850	t__SGB47850	0.75	-0.0031808	0.133514	0.275316	PFS<12 months	No
p__Firmicutes	f__FGB12277	s__GGB35068_SGB47850	t__SGB47850	0.75	-0.347501	-0.198592	-0.0443462	PFS≥12 months	Yes
p__Firmicutes	f__Lachnospiraceae	s__Anaerostipes_hadrus	t__SGB4540_group	0.75	-0.220448	-0.00322897	0.206954	PFS<12 months	No
p__Firmicutes	f__Lachnospiraceae	s__Anaerostipes_hadrus	t__SGB4540_group	0.75	-0.418239	-0.192491	0.0395284	PFS≥12 months	No
p__Firmicutes	f__Clostridiaceae	s__Clostridium_phoceensis	t__SGB15154	0.75	-0.402255	-0.0895974	0.203191	PFS<12 months	No
p__Firmicutes	f__Clostridiaceae	s__Clostridium_phoceensis	t__SGB15154	0.75	-0.525425	-0.190552	0.131414	PFS≥12 months	No
p__Firmicutes	f__Ruminococcaceae	s__Gemmiger_formicilis	t__SGB15300	0.75	-0.0112425	0.221341	0.454783	PFS<12 months	No
p__Firmicutes	f__Ruminococcaceae	s__Gemmiger_formicilis	t__SGB15300	0.75	-0.439004	-0.186082	0.0617184	PFS≥12 months	No
p__Firmicutes	f__Ruminococcaceae	s__Ruminococcus_sp_AF41_9	t__SGB25497	0.75	-0.203863	-0.0339205	0.133837	PFS<12 months	No
p__Firmicutes	f__Ruminococcaceae	s__Ruminococcus_sp_AF41_9	t__SGB25497	0.75	-0.362751	-0.184275	0.00307189	PFS≥12 months	No
p__Firmicutes	f__Oscillospiraceae	s__Dysosmobacter_welbionis	t__SGB15078	0.75	-0.327337	-0.0730499	0.178338	PFS<12 months	No
p__Firmicutes	f__Oscillospiraceae	s__Dysosmobacter_welbionis	t__SGB15078	0.75	-0.465486	-0.184264	0.081185	PFS≥12 months	No
p__Firmicutes	f__Clostridiales_unclassified	s__Lawsonibacter_sp_NSJ_51	t__SGB15131	0.75	-0.550399	-0.305813	-0.0582709	PFS<12 months	Yes
p__Firmicutes	f__Clostridiales_unclassified	s__Lawsonibacter_sp_NSJ_51	t__SGB15131	0.75	-0.43638	-0.178716	0.0945822	PFS≥12 months	No
p__Firmicutes	f__Lachnospiraceae	s__Clostridium_scindens	t__SGB4630_group	0.75	-0.225826	0.0896534	0.372709	PFS<12 months	No
p__Firmicutes	f__Lachnospiraceae	s__Clostridium_scindens	t__SGB4630_group	0.75	-0.507373	-0.177889	0.145556	PFS≥12 months	No
p__Firmicutes	f__Eubacteriaceae	s__Eubacteriaceae_bacterium	t__SGB5043	0.75	-0.475165	-0.247378	-0.0129603	PFS<12 months	Yes
p__Firmicutes	f__Eubacteriaceae	s__Eubacteriaceae_bacterium	t__SGB5043	0.75	-0.422035	-0.177751	0.0828656	PFS≥12 months	No
p__Firmicutes	f__Ruminococcaceae	s__GGB9636_SGB15107	t__SGB15107	0.75	-0.183026	-0.0125093	0.147866	PFS<12 months	No
p__Firmicutes	f__Ruminococcaceae	s__GGB9636_SGB15107	t__SGB15107	0.75	-0.355921	-0.17664	0.00618181	PFS≥12 months	No
p__Firmicutes	f__Lachnospiraceae	s__Blautia_wexlerae	t__SGB4837_group	0.75	0.0553224	0.230713	0.409386	PFS<12 months	Yes
p__Firmicutes	f__Lachnospiraceae	s__Blautia_wexlerae	t__SGB4837_group	0.75	-0.36971	-0.176392	0.0163228	PFS≥12 months	No
p__Firmicutes	f__Clostridia_unclassified	s__Clostridia_bacterium	t__SGB15395	0.75	-0.161971	0.0678375	0.302745	PFS<12 months	No
p__Firmicutes	f__Clostridia_unclassified	s__Clostridia_bacterium	t__SGB15395	0.75	-0.436197	-0.173187	0.0908131	PFS≥12 months	No
p__Firmicutes	f__Lachnospiraceae	s__Lachnospiraceae_bacterium	t__SGB4808	0.75	-0.201605	0.018743	0.229741	PFS<12 months	No
p__Firmicutes	f__Lachnospiraceae	s__Lachnospiraceae_bacterium	t__SGB4808	0.75	-0.403256	-0.168296	0.0686867	PFS≥12 months	No
p__Firmicutes	f__Lactobacillaceae	s__Limosilactobacillus_fermentum	t__SGB7106	0.75	0.0145433	0.236311	0.462354	PFS<12 months	Yes
p__Firmicutes	f__Lactobacillaceae	s__Limosilactobacillus_fermentum	t__SGB7106	0.75	-0.415453	-0.166078	0.0756659	PFS≥12 months	No
p__Firmicutes	f__Lachnospiraceae	s__Lachnospiraceae_bacterium	t__SGB4909	0.75	0.0905523	0.270329	0.443423	PFS<12 months	Yes
p__Firmicutes	f__Lachnospiraceae	s__Lachnospiraceae_bacterium	t__SGB4909	0.75	-0.357036	-0.164046	0.0359274	PFS≥12 months	No
p__Firmicutes	f__Clostridiaceae	s__Clostridium_disporicum	t__SGB6178	0.75	-0.440697	-0.164612	0.100734	PFS<12 months	No
p__Firmicutes	f__Clostridiaceae	s__Clostridium_disporicum	t__SGB6178	0.75	-0.450275	-0.163352	0.138957	PFS≥12 months	No
p__Firmicutes	f__Lachnospiraceae	s__Lachnospiraceae_bacterium	t__SGB4964	0.75	-0.581784	-0.308346	-0.0471962	PFS<12 months	Yes
p__Firmicutes	f__Lachnospiraceae	s__Lachnospiraceae_bacterium	t__SGB4964	0.75	-0.462046	-0.162534	0.129942	PFS≥12 months	No
p__Firmicutes	f__Clostridia_unclassified	s__Clostridia_bacterium	t__SGB14932	0.75	-0.295207	-0.110448	0.0710048	PFS<12 months	No
p__Firmicutes	f__Clostridia_unclassified	s__Clostridia_bacterium	t__SGB14932	0.75	-0.353872	-0.160992	0.0456056	PFS≥12 months	No
p__Firmicutes	f__Ruminococcaceae	s__GGB9694_SGB15203	t__SGB15203	0.75	-0.272427	-0.0982466	0.0749173	PFS<12 months	No
p__Firmicutes	f__Ruminococcaceae	s__GGB9694_SGB15203	t__SGB15203	0.75	-0.357787	-0.160302	0.0324348	PFS≥12 months	No
p__Firmicutes	f__Lachnospiraceae	s__Lachnospiraceae_bacterium_NSJ_46	t__SGB47656	0.75	-0.360295	-0.153365	0.04911	PFS<12 months	No
p__Firmicutes	f__Lachnospiraceae	s__Lachnospiraceae_bacterium_NSJ_46	t__SGB47656	0.75	-0.379787	-0.160291	0.0579083	PFS≥12 months	No
p__Firmicutes	f__Clostridiales_unclassified	s__Intestinimonas_massiliensis	t__SGB15127	0.75	-0.447085	-0.235372	-0.0158849	PFS<12 months	Yes
p__Firmicutes	f__Clostridiales_unclassified	s__Intestinimonas_massiliensis	t__SGB15127	0.75	-0.39353	-0.156401	0.0795601	PFS≥12 months	No
p__Firmicutes	f__Clostridiales_Family_XIII_Incertae_Sedis	s__Mogibacterium_diversum	t__SGB3922	0.75	-0.172295	0.0445848	0.261646	PFS<12 months	No
p__Firmicutes	f__Clostridiales_Family_XIII_Incertae_Sedis	s__Mogibacterium_diversum	t__SGB3922	0.75	-0.396951	-0.155441	0.0897093	PFS≥12 months	No
p__Firmicutes	f__Erysipelotrichaceae	s__Solobacterium_SGB6833	t__SGB6833_group	0.75	-0.335312	-0.0893728	0.151981	PFS<12 months	No
p__Firmicutes	f__Erysipelotrichaceae	s__Solobacterium_SGB6833	t__SGB6833_group	0.75	-0.401262	-0.152697	0.108167	PFS≥12 months	No
p__Actinobacteria	f__Actinomycetaceae	s__Actinomyces_sp_S6_Spd3	t__SGB17132_group	0.75	-0.325468	-0.121511	0.0816099	PFS<12 months	No
p__Actinobacteria	f__Actinomycetaceae	s__Actinomyces_sp_S6_Spd3	t__SGB17132_group	0.75	-0.371115	-0.151245	0.0692187	PFS≥12 months	No
p__Firmicutes	f__Lachnospiraceae	s__Lachnospiraceae_bacterium	t__SGB5200	0.75	-0.25688	-0.106858	0.0464274	PFS<12 months	No
p__Firmicutes	f__Lachnospiraceae	s__Lachnospiraceae_bacterium	t__SGB5200	0.75	-0.308997	-0.150508	0.0229438	PFS≥12 months	No
p__Firmicutes	f__Clostridiaceae	s__Clostridium_SGB6179	t__SGB6179	0.75	-0.603472	-0.356994	-0.102965	PFS<12 months	Yes
p__Firmicutes	f__Clostridiaceae	s__Clostridium_SGB6179	t__SGB6179	0.75	-0.412107	-0.149925	0.115597	PFS≥12 months	No
p__Actinobacteria	f__Eggerthellaceae	s__Gordonibacter_urolithinfaciens	t__SGB14808	0.75	-0.190265	0.00918926	0.207054	PFS<12 months	No
p__Actinobacteria	f__Eggerthellaceae	s__Gordonibacter_urolithinfaciens	t__SGB14808	0.75	-0.365456	-0.149541	0.0674054	PFS≥12 months	No
p__Actinobacteria	f__FGB25442	s__GGB51960_SGB72480	t__SGB72480	0.75	-0.262928	-0.0421212	0.189777	PFS<12 months	No
p__Actinobacteria	f__FGB25442	s__GGB51960_SGB72480	t__SGB72480	0.75	-0.380509	-0.149173	0.0893095	PFS≥12 months	No
p__Firmicutes	f__Lachnospiraceae	s__GGB3433_SGB4573	t__SGB4573_group	0.75	-0.701267	-0.428977	-0.162929	PFS<12 months	Yes
p__Firmicutes	f__Lachnospiraceae	s__GGB3433_SGB4573	t__SGB4573_group	0.75	-0.449646	-0.148233	0.153315	PFS≥12 months	No
p__Firmicutes	f__Streptococcaceae	s__Streptococcus_sp_A12	t__SGB8059_group	0.75	-0.302736	-0.0440773	0.21882	PFS<12 months	No
p__Firmicutes	f__Streptococcaceae	s__Streptococcus_sp_A12	t__SGB8059_group	0.75	-0.429907	-0.140791	0.135208	PFS≥12 months	No
p__Firmicutes	f__Clostridiaceae	s__Clostridiaceae_bacterium	t__SGB4629	0.75	-0.212807	-0.0546455	0.114915	PFS<12 months	No
p__Firmicutes	f__Clostridiaceae	s__Clostridiaceae_bacterium	t__SGB4629	0.75	-0.314022	-0.139012	0.0403801	PFS≥12 months	No
p__Firmicutes	f__Lachnospiraceae	s__Lachnospiraceae_bacterium	t__SGB4782	0.75	-0.242395	0.0265385	0.31233	PFS<12 months	No
p__Firmicutes	f__Lachnospiraceae	s__Lachnospiraceae_bacterium	t__SGB4782	0.75	-0.428875	-0.138024	0.150094	PFS≥12 months	No
p__Firmicutes	f__Ruminococcaceae	s__Hydrogeniiclostidium_mannosilyticum	t__SGB14890	0.75	0.028947	0.206608	0.369688	PFS<12 months	Yes
p__Firmicutes	f__Ruminococcaceae	s__Hydrogeniiclostidium_mannosilyticum	t__SGB14890	0.75	-0.319887	-0.136979	0.0432814	PFS≥12 months	No
p__Firmicutes	f__Ruminococcaceae	s__Clostridium_leptum	t__SGB14853	0.75	-0.258307	-0.0200461	0.220179	PFS<12 months	No
p__Firmicutes	f__Ruminococcaceae	s__Clostridium_leptum	t__SGB14853	0.75	-0.396714	-0.135243	0.123465	PFS≥12 months	No
p__Firmicutes	f__Firmicutes_unclassified	s__Firmicutes_bacterium_AF16_15	t__SGB4993	0.75	-0.472583	-0.24161	0.00687858	PFS<12 months	No
p__Firmicutes	f__Firmicutes_unclassified	s__Firmicutes_bacterium_AF16_15	t__SGB4993	0.75	-0.393816	-0.134661	0.133451	PFS≥12 months	No
p__Firmicutes	f__Ruminococcaceae	s__Ruminococcaceae_bacterium	t__SGB15273	0.75	-0.412788	-0.106792	0.181181	PFS<12 months	No
p__Firmicutes	f__Ruminococcaceae	s__Ruminococcaceae_bacterium	t__SGB15273	0.75	-0.460573	-0.133808	0.189461	PFS≥12 months	No
p__Firmicutes	f__Lachnospiraceae	s__Sellimonas_intestinalis	t__SGB4617	0.75	0.34424	0.658527	0.961546	PFS<12 months	Yes
p__Firmicutes	f__Lachnospiraceae	s__Sellimonas_intestinalis	t__SGB4617	0.75	-0.456441	-0.133139	0.196303	PFS≥12 months	No
p__Firmicutes	f__Lachnospiraceae	s__GGB3746_SGB5089	t__SGB5089	0.75	-0.14706	0.0584733	0.287075	PFS<12 months	No
p__Firmicutes	f__Lachnospiraceae	s__GGB3746_SGB5089	t__SGB5089	0.75	-0.367324	-0.131363	0.104495	PFS≥12 months	No
p__Firmicutes	f__Clostridiales_unclassified	s__Intestinimonas_gabonensis	t__SGB79840	0.75	-0.622375	-0.411566	-0.19777	PFS<12 months	Yes
p__Firmicutes	f__Clostridiales_unclassified	s__Intestinimonas_gabonensis	t__SGB79840	0.75	-0.361691	-0.130591	0.103183	PFS≥12 months	No
p__Firmicutes	f__Lachnospiraceae	s__Blautia_SGB4805	t__SGB4805	0.75	0.0500007	0.270925	0.498038	PFS<12 months	Yes
p__Firmicutes	f__Lachnospiraceae	s__Blautia_SGB4805	t__SGB4805	0.75	-0.359978	-0.130333	0.115478	PFS≥12 months	No
p__Firmicutes	f__Clostridiaceae	s__Clostridium_sp_NSJ_42	t__SGB6174_group	0.75	-0.597422	-0.28054	0.0281698	PFS<12 months	No
p__Firmicutes	f__Clostridiaceae	s__Clostridium_sp_NSJ_42	t__SGB6174_group	0.75	-0.480459	-0.125642	0.242578	PFS≥12 months	No
p__Firmicutes	f__Ruminococcaceae	s__Massilimaliae_timonensis	t__SGB7253	0.75	-0.371337	-0.133477	0.113414	PFS<12 months	No
p__Firmicutes	f__Ruminococcaceae	s__Massilimaliae_timonensis	t__SGB7253	0.75	-0.379699	-0.124281	0.122345	PFS≥12 months	No
p__Actinobacteria	f__Coriobacteriia_unclassified	s__Coriobacteriia_bacterium	t__SGB14770	0.75	-0.288779	-0.0673037	0.151765	PFS<12 months	No
p__Actinobacteria	f__Coriobacteriia_unclassified	s__Coriobacteriia_bacterium	t__SGB14770	0.75	-0.370699	-0.122473	0.121784	PFS≥12 months	No
p__Bacteroidetes	f__Marinilabiliaceae	s__GGB58233_SGB79883	t__SGB79883	0.75	-0.183509	-0.00808219	0.159492	PFS<12 months	No
p__Bacteroidetes	f__Marinilabiliaceae	s__GGB58233_SGB79883	t__SGB79883	0.75	-0.305761	-0.121696	0.0563594	PFS≥12 months	No
p__Firmicutes	f__Lachnospiraceae	s__Mediterraneibacter_glycyrrhizinilyticus	t__SGB4606	0.75	-0.417213	-0.188436	0.0368672	PFS<12 months	No
p__Firmicutes	f__Lachnospiraceae	s__Mediterraneibacter_glycyrrhizinilyticus	t__SGB4606	0.75	-0.372428	-0.117318	0.153572	PFS≥12 months	No
p__Firmicutes	f__Ruminococcaceae	s__Neobittarella_massiliensis	t__SGB7264	0.75	-0.253408	-0.0325467	0.182005	PFS<12 months	No
p__Firmicutes	f__Ruminococcaceae	s__Neobittarella_massiliensis	t__SGB7264	0.75	-0.356654	-0.113781	0.11661	PFS≥12 months	No
p__Firmicutes	f__Clostridiales_unclassified	s__Clostridiales_bacterium	t__SGB15143	0.75	-0.183619	0.0424367	0.259052	PFS<12 months	No
p__Firmicutes	f__Clostridiales_unclassified	s__Clostridiales_bacterium	t__SGB15143	0.75	-0.351597	-0.11354	0.145824	PFS≥12 months	No
p__Firmicutes	f__Ruminococcaceae	s__Ruminococcaceae_unclassified_SGB15260	t__SGB15260	0.75	-0.0764313	0.0855144	0.253058	PFS<12 months	No
p__Firmicutes	f__Ruminococcaceae	s__Ruminococcaceae_unclassified_SGB15260	t__SGB15260	0.75	-0.296903	-0.112766	0.0720164	PFS≥12 months	No
p__Firmicutes	f__Clostridia_unclassified	s__Clostridia_bacterium	t__SGB15370	0.75	-0.152565	0.0366616	0.21136	PFS<12 months	No
p__Firmicutes	f__Clostridia_unclassified	s__Clostridia_bacterium	t__SGB15370	0.75	-0.315134	-0.109692	0.0905338	PFS≥12 months	No
p__Firmicutes	f__Ruminococcaceae	s__GGB9633_SGB15091	t__SGB15091	0.75	-0.424298	-0.213742	0.00161582	PFS<12 months	No
p__Firmicutes	f__Ruminococcaceae	s__GGB9633_SGB15091	t__SGB15091	0.75	-0.344388	-0.10967	0.12264	PFS≥12 months	No
p__Firmicutes	f__Clostridia_unclassified	s__Candidatus_Schneewindia_gallinarum	t__SGB63326	0.75	-0.156184	0.0559879	0.255981	PFS<12 months	No
p__Firmicutes	f__Clostridia_unclassified	s__Candidatus_Schneewindia_gallinarum	t__SGB63326	0.75	-0.331998	-0.108305	0.119043	PFS≥12 months	No
p__Firmicutes	f__Lactobacillaceae	s__Lacticaseibacillus_rhamnosus	t__SGB7144	0.75	0.153202	0.421549	0.706218	PFS<12 months	Yes
p__Firmicutes	f__Lactobacillaceae	s__Lacticaseibacillus_rhamnosus	t__SGB7144	0.75	-0.403203	-0.105347	0.199519	PFS≥12 months	No
p__Firmicutes	f__Firmicutes_unclassified	s__Firmicutes_bacterium	t__SGB4063	0.75	-0.269729	-0.0513263	0.180389	PFS<12 months	No
p__Firmicutes	f__Firmicutes_unclassified	s__Firmicutes_bacterium	t__SGB4063	0.75	-0.363169	-0.103811	0.153484	PFS≥12 months	No
p__Firmicutes	f__Clostridiaceae	s__Clostridiaceae_bacterium	t__SGB4721	0.75	-0.223835	-0.0168542	0.194854	PFS<12 months	No
p__Firmicutes	f__Clostridiaceae	s__Clostridiaceae_bacterium	t__SGB4721	0.75	-0.333807	-0.103029	0.130335	PFS≥12 months	No
p__Actinobacteria	f__Actinomycetaceae	s__Actinomyces_SGB17154	t__SGB17154	0.75	-0.353656	-0.153205	0.0515574	PFS<12 months	No
p__Actinobacteria	f__Actinomycetaceae	s__Actinomyces_SGB17154	t__SGB17154	0.75	-0.318668	-0.102653	0.128776	PFS≥12 months	No
p__Firmicutes	f__Ruminococcaceae	s__Ruminococcaceae_bacterium	t__SGB14899	0.75	-0.38652	-0.15052	0.0895749	PFS<12 months	No
p__Firmicutes	f__Ruminococcaceae	s__Ruminococcaceae_bacterium	t__SGB14899	0.75	-0.358375	-0.0994188	0.15927	PFS≥12 months	No
p__Actinobacteria	f__Actinomycetaceae	s__Actinomyces_dentalis	t__SGB15877	0.75	0.0356392	0.254838	0.473655	PFS<12 months	Yes
p__Actinobacteria	f__Actinomycetaceae	s__Actinomyces_dentalis	t__SGB15877	0.75	-0.343976	-0.0969435	0.136695	PFS≥12 months	No
p__Firmicutes	f__Ruminococcaceae	s__Anaerotruncus_rubiinfantis	t__SGB25416	0.75	-0.584516	-0.363743	-0.139722	PFS<12 months	Yes
p__Firmicutes	f__Ruminococcaceae	s__Anaerotruncus_rubiinfantis	t__SGB25416	0.75	-0.34201	-0.0964423	0.166161	PFS≥12 months	No
p__Firmicutes	f__Ruminococcaceae	s__GGB9623_SGB15076	t__SGB15076	0.75	0.122071	0.292442	0.467475	PFS<12 months	Yes
p__Firmicutes	f__Ruminococcaceae	s__GGB9623_SGB15076	t__SGB15076	0.75	-0.284835	-0.0960123	0.0947857	PFS≥12 months	No
p__Firmicutes	f__Ruminococcaceae	s__Ruminococcaceae_bacterium	t__SGB15196	0.75	-0.274687	-0.0750138	0.133866	PFS<12 months	No
p__Firmicutes	f__Ruminococcaceae	s__Ruminococcaceae_bacterium	t__SGB15196	0.75	-0.322546	-0.0956492	0.136625	PFS≥12 months	No
p__Firmicutes	f__Ruminococcaceae	s__Phocea_massiliensis	t__SGB14837	0.75	-0.432306	-0.253825	-0.0801649	PFS<12 months	Yes
p__Firmicutes	f__Ruminococcaceae	s__Phocea_massiliensis	t__SGB14837	0.75	-0.295987	-0.095401	0.100503	PFS≥12 months	No
p__Bacteroidetes	f__Bacteroidaceae	s__Bacteroides_stercoris	t__SGB1830_group	0.75	-0.173759	0.137497	0.433348	PFS<12 months	No
p__Bacteroidetes	f__Bacteroidaceae	s__Bacteroides_stercoris	t__SGB1830_group	0.75	-0.439165	-0.0941891	0.221764	PFS≥12 months	No
p__Firmicutes	f__Ruminococcaceae	s__GGB9677_SGB15180	t__SGB15180	0.75	-0.755626	-0.510731	-0.26989	PFS<12 months	Yes
p__Firmicutes	f__Ruminococcaceae	s__GGB9677_SGB15180	t__SGB15180	0.75	-0.347565	-0.0932908	0.175866	PFS≥12 months	No
p__Firmicutes	f__Erysipelotrichaceae	s__Erysipelatoclostridium_ramosum	t__SGB6744	0.75	-0.217809	0.0959778	0.396768	PFS<12 months	No
p__Firmicutes	f__Erysipelotrichaceae	s__Erysipelatoclostridium_ramosum	t__SGB6744	0.75	-0.433154	-0.0906983	0.267988	PFS≥12 months	No
p__Actinobacteria	f__Actinomycetaceae	s__Actinomyces_sp_oral_taxon_448	t__SGB15872	0.75	0.0110094	0.276031	0.580445	PFS<12 months	Yes
p__Actinobacteria	f__Actinomycetaceae	s__Actinomyces_sp_oral_taxon_448	t__SGB15872	0.75	-0.403977	-0.088681	0.213096	PFS≥12 months	No
p__Firmicutes	f__Clostridia_unclassified	s__GGB3005_SGB3996	t__SGB3996	0.75	-0.683438	-0.430081	-0.195211	PFS<12 months	Yes
p__Firmicutes	f__Clostridia_unclassified	s__GGB3005_SGB3996	t__SGB3996	0.75	-0.350766	-0.0878984	0.172669	PFS≥12 months	No
p__Firmicutes	f__Lachnospiraceae	s__Blautia_faecis	t__SGB4820	0.75	-0.174999	-0.0284792	0.110673	PFS<12 months	No
p__Firmicutes	f__Lachnospiraceae	s__Blautia_faecis	t__SGB4820	0.75	-0.242611	-0.0840477	0.07187	PFS≥12 months	No
p__Firmicutes	f__FGB3047	s__GGB9557_SGB14966	t__SGB14966	0.75	-0.0933325	0.111501	0.324585	PFS<12 months	No
p__Firmicutes	f__FGB3047	s__GGB9557_SGB14966	t__SGB14966	0.75	-0.301252	-0.0822619	0.124924	PFS≥12 months	No
p__Firmicutes	f__Peptostreptococcaceae	s__GGB4456_SGB6141	t__SGB6141	0.75	-0.178351	0.00311782	0.195627	PFS<12 months	No
p__Firmicutes	f__Peptostreptococcaceae	s__GGB4456_SGB6141	t__SGB6141	0.75	-0.275542	-0.0813422	0.126015	PFS≥12 months	No
p__Firmicutes	f__Clostridia_unclassified	s__Clostridia_bacterium_UC5_1_1D1	t__SGB14995	0.75	-0.476617	-0.217881	0.0518092	PFS<12 months	No
p__Firmicutes	f__Clostridia_unclassified	s__Clostridia_bacterium_UC5_1_1D1	t__SGB14995	0.75	-0.367904	-0.0807155	0.20299	PFS≥12 months	No
p__Firmicutes	f__Lachnospiraceae	s__Roseburia_inulinivorans	t__SGB4940	0.75	0.0328946	0.290956	0.530021	PFS<12 months	Yes
p__Firmicutes	f__Lachnospiraceae	s__Roseburia_inulinivorans	t__SGB4940	0.75	-0.363731	-0.0798092	0.175519	PFS≥12 months	No
p__Firmicutes	f__Ruminococcaceae	s__Harryflintia_acetispora	t__SGB14838	0.75	-0.0694614	0.102808	0.254487	PFS<12 months	No
p__Firmicutes	f__Ruminococcaceae	s__Harryflintia_acetispora	t__SGB14838	0.75	-0.252211	-0.0797019	0.0942929	PFS≥12 months	No
p__Candidatus_Saccharibacteria	f__Candidatus_Saccharibacteria_unclassified	s__Candidatus_Saccharibacteria_unclassified_SGB19850	t__SGB19850_group	0.75	-0.102227	0.0868341	0.281468	PFS<12 months	No
p__Candidatus_Saccharibacteria	f__Candidatus_Saccharibacteria_unclassified	s__Candidatus_Saccharibacteria_unclassified_SGB19850	t__SGB19850_group	0.75	-0.282458	-0.0793898	0.139311	PFS≥12 months	No
p__Firmicutes	f__Christensenellaceae	s__Christensenella_minuta	t__SGB14142	0.75	-0.24651	-0.0355678	0.176392	PFS<12 months	No
p__Firmicutes	f__Christensenellaceae	s__Christensenella_minuta	t__SGB14142	0.75	-0.293325	-0.0792506	0.150567	PFS≥12 months	No
p__Firmicutes	f__Peptostreptococcaceae	s__Intestinibacter_SGB6139	t__SGB6139	0.75	0.00611024	0.298108	0.613424	PFS<12 months	Yes
p__Firmicutes	f__Peptostreptococcaceae	s__Intestinibacter_SGB6139	t__SGB6139	0.75	-0.383558	-0.0787874	0.254418	PFS≥12 months	No
p__Firmicutes	f__Erysipelotrichaceae	s__Holdemania_filiformis	t__SGB4046	0.75	0.043019	0.24504	0.440783	PFS<12 months	Yes
p__Firmicutes	f__Erysipelotrichaceae	s__Holdemania_filiformis	t__SGB4046	0.75	-0.290213	-0.0773403	0.142948	PFS≥12 months	No
p__Firmicutes	f__Clostridiaceae	s__GGB3478_SGB4643	t__SGB4643	0.75	-0.154321	-0.00833809	0.135454	PFS<12 months	No
p__Firmicutes	f__Clostridiaceae	s__GGB3478_SGB4643	t__SGB4643	0.75	-0.244675	-0.0759926	0.0856141	PFS≥12 months	No
p__Firmicutes	f__Lachnospiraceae	s__Blautia_SGB4815	t__SGB4815_group	0.75	-0.384267	-0.162032	0.0514172	PFS<12 months	No
p__Firmicutes	f__Lachnospiraceae	s__Blautia_SGB4815	t__SGB4815_group	0.75	-0.302351	-0.0742132	0.165546	PFS≥12 months	No
p__Proteobacteria	f__Phyllobacteriaceae	s__GGB38171_SGB72433	t__SGB72433_group	0.75	-0.185204	0.0550104	0.309585	PFS<12 months	No
p__Proteobacteria	f__Phyllobacteriaceae	s__GGB38171_SGB72433	t__SGB72433_group	0.75	-0.357813	-0.0729422	0.203429	PFS≥12 months	No
p__Firmicutes	f__Lachnospiraceae	s__Coprococcus_eutactus	t__SGB5117	0.75	-0.395315	-0.0649313	0.259747	PFS<12 months	No
p__Firmicutes	f__Lachnospiraceae	s__Coprococcus_eutactus	t__SGB5117	0.75	-0.418775	-0.072011	0.269003	PFS≥12 months	No
p__Firmicutes	f__Lachnospiraceae	s__Lachnospiraceae_bacterium	t__SGB4648	0.75	-0.284124	-0.0748557	0.130506	PFS<12 months	No
p__Firmicutes	f__Lachnospiraceae	s__Lachnospiraceae_bacterium	t__SGB4648	0.75	-0.28046	-0.0692724	0.152933	PFS≥12 months	No
p__Bacteroidetes	f__Rikenellaceae	s__Alistipes_ihumii	t__SGB2328	0.75	-0.354609	-0.0586882	0.226024	PFS<12 months	No
p__Bacteroidetes	f__Rikenellaceae	s__Alistipes_ihumii	t__SGB2328	0.75	-0.378504	-0.067712	0.266901	PFS≥12 months	No
p__Firmicutes	f__Ruminococcaceae	s__Ruthenibacterium_lactatiformans	t__SGB15271	0.75	-0.0947057	0.0730454	0.242951	PFS<12 months	No
p__Firmicutes	f__Ruminococcaceae	s__Ruthenibacterium_lactatiformans	t__SGB15271	0.75	-0.261448	-0.062719	0.132335	PFS≥12 months	No
p__Actinobacteria	f__Bifidobacteriaceae	s__Bifidobacterium_adolescentis	t__SGB17244	0.75	-0.328105	-0.0582052	0.222255	PFS<12 months	No
p__Actinobacteria	f__Bifidobacteriaceae	s__Bifidobacterium_adolescentis	t__SGB17244	0.75	-0.366527	-0.0616084	0.234391	PFS≥12 months	No
p__Bacteroidetes	f__Bacteroidales_unclassified	s__Phocaeicola_plebeius	t__SGB1903_group	0.75	-0.239928	-0.0133737	0.215249	PFS<12 months	No
p__Bacteroidetes	f__Bacteroidales_unclassified	s__Phocaeicola_plebeius	t__SGB1903_group	0.75	-0.308431	-0.0613912	0.188977	PFS≥12 months	No
p__Firmicutes	f__Lachnospiraceae	s__Dorea_sp_AF24_7LB	t__SGB4571	0.75	-0.212269	0.0127678	0.241418	PFS<12 months	No
p__Firmicutes	f__Lachnospiraceae	s__Dorea_sp_AF24_7LB	t__SGB4571	0.75	-0.293968	-0.0559267	0.188549	PFS≥12 months	No
p__Verrucomicrobia	f__Akkermansiaceae	s__Akkermansia_muciniphila	t__SGB9226	0.75	-0.613189	-0.284387	0.0694315	PFS<12 months	No
p__Verrucomicrobia	f__Akkermansiaceae	s__Akkermansia_muciniphila	t__SGB9226	0.75	-0.428036	-0.0540879	0.328075	PFS≥12 months	No
p__Firmicutes	f__Ruminococcaceae	s__GGB9618_SGB15065	t__SGB15065	0.75	-0.191585	-0.0224766	0.158948	PFS<12 months	No
p__Firmicutes	f__Ruminococcaceae	s__GGB9618_SGB15065	t__SGB15065	0.75	-0.236946	-0.0507744	0.142621	PFS≥12 months	No
p__Bacteroidetes	f__Bacteroidaceae	s__Bacteroides_thetaiotaomicron	t__SGB1861	0.75	-0.0316845	0.270348	0.540703	PFS<12 months	No
p__Bacteroidetes	f__Bacteroidaceae	s__Bacteroides_thetaiotaomicron	t__SGB1861	0.75	-0.350023	-0.050132	0.268387	PFS≥12 months	No
p__Firmicutes	f__Ruminococcaceae	s__Faecalibacterium_prausnitzii	t__SGB15317	0.75	-0.471865	-0.237324	-0.00544099	PFS<12 months	Yes
p__Firmicutes	f__Ruminococcaceae	s__Faecalibacterium_prausnitzii	t__SGB15317	0.75	-0.295393	-0.0488889	0.209356	PFS≥12 months	No
p__Firmicutes	f__Lachnospiraceae	s__Roseburia_faecis	t__SGB4925	0.75	-0.544895	-0.168529	0.188083	PFS<12 months	No
p__Firmicutes	f__Lachnospiraceae	s__Roseburia_faecis	t__SGB4925	0.75	-0.431469	-0.0483674	0.308738	PFS≥12 months	No
p__Actinobacteria	f__Actinomycetaceae	s__Actinomyces_sp_ICM58	t__SGB17169	0.75	0.0883158	0.305943	0.515777	PFS<12 months	Yes
p__Actinobacteria	f__Actinomycetaceae	s__Actinomyces_sp_ICM58	t__SGB17169	0.75	-0.285813	-0.0483154	0.194609	PFS≥12 months	No
p__Firmicutes	f__Lachnospiraceae	s__Lachnospira_sp_NSJ_43	t__SGB5087	0.75	-0.465447	-0.235511	-0.0037804	PFS<12 months	Yes
p__Firmicutes	f__Lachnospiraceae	s__Lachnospira_sp_NSJ_43	t__SGB5087	0.75	-0.305365	-0.0481388	0.211151	PFS≥12 months	No
p__Firmicutes	f__Christensenellaceae	s__Christensenellaceae_bacterium	t__SGB14128	0.75	-0.0217593	0.159496	0.330092	PFS<12 months	No
p__Firmicutes	f__Christensenellaceae	s__Christensenellaceae_bacterium	t__SGB14128	0.75	-0.240762	-0.0471818	0.14696	PFS≥12 months	No
p__Firmicutes	f__Catabacteriaceae	s__Catabacter_hongkongensis	t__SGB14143	0.75	0.0679436	0.270395	0.468746	PFS<12 months	Yes
p__Firmicutes	f__Catabacteriaceae	s__Catabacter_hongkongensis	t__SGB14143	0.75	-0.260093	-0.0467139	0.152944	PFS≥12 months	No
p__Firmicutes	f__Ruminococcaceae	s__GGB9635_SGB15106	t__SGB15106	0.75	-0.776747	-0.508038	-0.240929	PFS<12 months	Yes
p__Firmicutes	f__Ruminococcaceae	s__GGB9635_SGB15106	t__SGB15106	0.75	-0.335781	-0.0450278	0.235291	PFS≥12 months	No
p__Firmicutes	f__Clostridia_unclassified	s__GGB9347_SGB14313	t__SGB14313	0.75	-0.222397	-0.0596084	0.112543	PFS<12 months	No
p__Firmicutes	f__Clostridia_unclassified	s__GGB9347_SGB14313	t__SGB14313	0.75	-0.216983	-0.0423223	0.145086	PFS≥12 months	No
p__Firmicutes	f__Clostridia_unclassified	s__GGB3293_SGB4348	t__SGB4348	0.75	-0.738542	-0.37241	-0.0208721	PFS<12 months	Yes
p__Firmicutes	f__Clostridia_unclassified	s__GGB3293_SGB4348	t__SGB4348	0.75	-0.427381	-0.0400338	0.375689	PFS≥12 months	No
p__Firmicutes	f__Clostridiaceae	s__Clostridium_sp_AF34_10BH	t__SGB4914	0.75	-0.0279473	0.239538	0.511829	PFS<12 months	No
p__Firmicutes	f__Clostridiaceae	s__Clostridium_sp_AF34_10BH	t__SGB4914	0.75	-0.325309	-0.0398085	0.246162	PFS≥12 months	No
p__Firmicutes	f__Eubacteriaceae	s__Eubacterium_ventriosum	t__SGB5045	0.75	-0.204046	0.0286387	0.258037	PFS<12 months	No
p__Firmicutes	f__Eubacteriaceae	s__Eubacterium_ventriosum	t__SGB5045	0.75	-0.30333	-0.0393086	0.217169	PFS≥12 months	No
p__Firmicutes	f__Ruminococcaceae	s__GGB9621_SGB15073	t__SGB15073	0.75	-0.173788	0.0333301	0.23002	PFS<12 months	No
p__Firmicutes	f__Ruminococcaceae	s__GGB9621_SGB15073	t__SGB15073	0.75	-0.260616	-0.0368667	0.179556	PFS≥12 months	No
p__Firmicutes	f__Clostridia_unclassified	s__Clostridia_bacterium	t__SGB15411	0.75	-0.324534	-0.15377	0.0205636	PFS<12 months	No
p__Firmicutes	f__Clostridia_unclassified	s__Clostridia_bacterium	t__SGB15411	0.75	-0.231746	-0.0348974	0.145617	PFS≥12 months	No
p__Firmicutes	f__Lachnospiraceae	s__Blautia_sp_AF19_10LB	t__SGB4810	0.75	-0.458673	-0.168657	0.106499	PFS<12 months	No
p__Firmicutes	f__Lachnospiraceae	s__Blautia_sp_AF19_10LB	t__SGB4810	0.75	-0.341512	-0.0339314	0.268607	PFS≥12 months	No
p__Firmicutes	f__Lachnospiraceae	s__Lachnospiraceae_bacterium	t__SGB4957	0.75	-0.0921803	0.0596614	0.205704	PFS<12 months	No
p__Firmicutes	f__Lachnospiraceae	s__Lachnospiraceae_bacterium	t__SGB4957	0.75	-0.200249	-0.0328597	0.12858	PFS≥12 months	No
p__Firmicutes	f__Ruminococcaceae	s__GGB9608_SGB15041	t__SGB15041	0.75	-0.34285	-0.14664	0.0497541	PFS<12 months	No
p__Firmicutes	f__Ruminococcaceae	s__GGB9608_SGB15041	t__SGB15041	0.75	-0.252222	-0.0306701	0.203578	PFS≥12 months	No
p__Bacteroidetes	f__Rikenellaceae	s__Alistipes_shahii	t__SGB2295	0.75	-0.192769	0.0480179	0.30028	PFS<12 months	No
p__Bacteroidetes	f__Rikenellaceae	s__Alistipes_shahii	t__SGB2295	0.75	-0.31107	-0.0303721	0.237407	PFS≥12 months	No
p__Actinobacteria	f__Actinomycetaceae	s__Trueperella_pyogenes	t__SGB17137	0.75	-0.418187	-0.186271	0.0431728	PFS<12 months	No
p__Actinobacteria	f__Actinomycetaceae	s__Trueperella_pyogenes	t__SGB17137	0.75	-0.286832	-0.0301666	0.229479	PFS≥12 months	No
p__Actinobacteria	f__Eggerthellaceae	s__Eggerthellaceae_unclassified_SGB14341	t__SGB14341	0.75	0.0382809	0.299222	0.569795	PFS<12 months	Yes
p__Actinobacteria	f__Eggerthellaceae	s__Eggerthellaceae_unclassified_SGB14341	t__SGB14341	0.75	-0.311866	-0.0299674	0.267214	PFS≥12 months	No
p__Firmicutes	f__Ruminococcaceae	s__Ruminococcaceae_bacterium	t__SGB15249	0.75	-0.921669	-0.642211	-0.365144	PFS<12 months	Yes
p__Firmicutes	f__Ruminococcaceae	s__Ruminococcaceae_bacterium	t__SGB15249	0.75	-0.344696	-0.029775	0.278072	PFS≥12 months	No
p__Firmicutes	f__Streptococcaceae	s__Streptococcus_infantis	t__SGB8095	0.75	0.115941	0.333116	0.555196	PFS<12 months	Yes
p__Firmicutes	f__Streptococcaceae	s__Streptococcus_infantis	t__SGB8095	0.75	-0.282723	-0.0276444	0.212898	PFS≥12 months	No
p__Firmicutes	f__Ruminococcaceae	s__GGB9633_SGB15090	t__SGB15090	0.75	0.0533823	0.219168	0.373233	PFS<12 months	Yes
p__Firmicutes	f__Ruminococcaceae	s__GGB9633_SGB15090	t__SGB15090	0.75	-0.197184	-0.0262869	0.150679	PFS≥12 months	No
p__Firmicutes	f__Lachnospiraceae	s__Blautia_obeum	t__SGB4809	0.75	-0.144679	0.0787114	0.299579	PFS<12 months	No
p__Firmicutes	f__Lachnospiraceae	s__Blautia_obeum	t__SGB4809	0.75	-0.271305	-0.0258839	0.216615	PFS≥12 months	No
p__Proteobacteria	f__Desulfovibrionaceae	s__GGB9818_SGB15459	t__SGB15459	0.75	-0.205003	0.00167658	0.186236	PFS<12 months	No
p__Proteobacteria	f__Desulfovibrionaceae	s__GGB9818_SGB15459	t__SGB15459	0.75	-0.241501	-0.0255242	0.202176	PFS≥12 months	No
p__Bacteroidetes	f__Bacteroidaceae	s__Bacteroides_fragilis	t__SGB1855_group	0.75	-0.346232	-0.102694	0.154648	PFS<12 months	No
p__Bacteroidetes	f__Bacteroidaceae	s__Bacteroides_fragilis	t__SGB1855_group	0.75	-0.303623	-0.0249795	0.272093	PFS≥12 months	No
p__Firmicutes	f__Eubacteriaceae	s__Eubacterium_ramulus	t__SGB4960	0.75	-0.232244	-0.037154	0.157976	PFS<12 months	No
p__Firmicutes	f__Eubacteriaceae	s__Eubacterium_ramulus	t__SGB4960	0.75	-0.239952	-0.0238848	0.193019	PFS≥12 months	No
p__Proteobacteria	f__Sutterellaceae	s__Parasutterella_excrementihominis	t__SGB9262	0.75	-0.0764914	0.0895875	0.24414	PFS<12 months	No
p__Proteobacteria	f__Sutterellaceae	s__Parasutterella_excrementihominis	t__SGB9262	0.75	-0.198381	-0.0232736	0.158378	PFS≥12 months	No
p__Firmicutes	f__Clostridia_unclassified	s__Clostridia_bacterium	t__SGB15413	0.75	-0.0585908	0.151288	0.360425	PFS<12 months	No
p__Firmicutes	f__Clostridia_unclassified	s__Clostridia_bacterium	t__SGB15413	0.75	-0.25277	-0.0215265	0.19866	PFS≥12 months	No
p__Firmicutes	f__Ruminococcaceae	s__Ruminococcus_sp_NSJ_71	t__SGB4290	0.75	-0.544308	-0.194704	0.152422	PFS<12 months	No
p__Firmicutes	f__Ruminococcaceae	s__Ruminococcus_sp_NSJ_71	t__SGB4290	0.75	-0.400192	-0.0207573	0.340438	PFS≥12 months	No
p__Firmicutes	f__Clostridia_unclassified	s__Clostridia_bacterium	t__SGB4435	0.75	-0.183909	-0.0257517	0.133567	PFS<12 months	No
p__Firmicutes	f__Clostridia_unclassified	s__Clostridia_bacterium	t__SGB4435	0.75	-0.20625	-0.0204487	0.166183	PFS≥12 months	No
p__Firmicutes	f__Lachnospiraceae	s__Blautia_massiliensis	t__SGB4826_group	0.75	-0.0925632	0.118061	0.356224	PFS<12 months	No
p__Firmicutes	f__Lachnospiraceae	s__Blautia_massiliensis	t__SGB4826_group	0.75	-0.273823	-0.0177296	0.242063	PFS≥12 months	No
p__Firmicutes	f__Ruminococcaceae	s__Anaeromassilibacillus_sp_An250	t__SGB14894	0.75	-0.164435	0.0945985	0.377687	PFS<12 months	No
p__Firmicutes	f__Ruminococcaceae	s__Anaeromassilibacillus_sp_An250	t__SGB14894	0.75	-0.318935	-0.0102584	0.258714	PFS≥12 months	No
p__Firmicutes	f__FGB3608	s__GGB58158_SGB79798	t__SGB79798	0.75	-0.249917	-0.0777698	0.0973417	PFS<12 months	No
p__Firmicutes	f__FGB3608	s__GGB58158_SGB79798	t__SGB79798	0.75	-0.200241	-0.00998595	0.188724	PFS≥12 months	No
p__Firmicutes	f__Lachnospiraceae	s__Mediterraneibacter_butyricigenes	t__SGB25493	0.75	-0.0500002	0.16333	0.397103	PFS<12 months	No
p__Firmicutes	f__Lachnospiraceae	s__Mediterraneibacter_butyricigenes	t__SGB25493	0.75	-0.25504	-0.00985934	0.227186	PFS≥12 months	No
p__Firmicutes	f__Clostridia_unclassified	s__Clostridia_bacterium	t__SGB14845	0.75	-0.0992438	0.080535	0.265107	PFS<12 months	No
p__Firmicutes	f__Clostridia_unclassified	s__Clostridia_bacterium	t__SGB14845	0.75	-0.207648	-0.00770638	0.188856	PFS≥12 months	No
p__Proteobacteria	f__Sutterellaceae	s__Sutterella_wadsworthensis	t__SGB9283	0.75	-0.0339233	0.138921	0.295998	PFS<12 months	No
p__Proteobacteria	f__Sutterellaceae	s__Sutterella_wadsworthensis	t__SGB9283	0.75	-0.188869	-0.00680038	0.173036	PFS≥12 months	No
p__Firmicutes	f__Lachnospiraceae	s__Dorea_formicigenerans	t__SGB4575	0.75	-0.439048	-0.222234	-0.000913613	PFS<12 months	Yes
p__Firmicutes	f__Lachnospiraceae	s__Dorea_formicigenerans	t__SGB4575	0.75	-0.240061	-0.00670612	0.228423	PFS≥12 months	No
p__Firmicutes	f__Clostridiales_unclassified	s__Clostridiales_bacterium_UBA1390	t__SGB4436	0.75	-0.199926	-0.0150544	0.160261	PFS<12 months	No
p__Firmicutes	f__Clostridiales_unclassified	s__Clostridiales_bacterium_UBA1390	t__SGB4436	0.75	-0.195267	0.000256985	0.202782	PFS≥12 months	No
p__Firmicutes	f__Ruminococcaceae	s__GGB9640_SGB15115	t__SGB15115	0.75	-0.0930392	0.0963787	0.271822	PFS<12 months	No
p__Firmicutes	f__Ruminococcaceae	s__GGB9640_SGB15115	t__SGB15115	0.75	-0.203468	0.00236919	0.200505	PFS≥12 months	No
p__Firmicutes	f__Clostridiaceae	s__Clostridiaceae_unclassified_SGB4769	t__SGB4769	0.75	-0.435695	-0.230277	-0.0320481	PFS<12 months	Yes
p__Firmicutes	f__Clostridiaceae	s__Clostridiaceae_unclassified_SGB4769	t__SGB4769	0.75	-0.226225	0.00329424	0.232888	PFS≥12 months	No
p__Firmicutes	f__Ruminococcaceae	s__Gemmiger_SGB15299	t__SGB15299	0.75	-0.400572	-0.108234	0.199625	PFS<12 months	No
p__Firmicutes	f__Ruminococcaceae	s__Gemmiger_SGB15299	t__SGB15299	0.75	-0.295462	0.00332291	0.310756	PFS≥12 months	No
p__Actinobacteria	f__Corynebacteriaceae	s__Corynebacterium_durum	t__SGB17008	0.75	-0.00999448	0.196744	0.392516	PFS<12 months	No
p__Actinobacteria	f__Corynebacteriaceae	s__Corynebacterium_durum	t__SGB17008	0.75	-0.190915	0.00543761	0.232428	PFS≥12 months	No
p__Firmicutes	f__Clostridia_unclassified	s__Candidatus_Avimonas_narfia	t__SGB14941	0.75	-0.291125	-0.0860992	0.123355	PFS<12 months	No
p__Firmicutes	f__Clostridia_unclassified	s__Candidatus_Avimonas_narfia	t__SGB14941	0.75	-0.216117	0.00740676	0.231415	PFS≥12 months	No
p__Firmicutes	f__Lachnospiraceae	s__Blautia_obeum	t__SGB4811_group	0.75	-0.276713	-0.076934	0.125603	PFS<12 months	No
p__Firmicutes	f__Lachnospiraceae	s__Blautia_obeum	t__SGB4811_group	0.75	-0.212879	0.00830357	0.230603	PFS≥12 months	No
p__Actinobacteria	f__Actinomycetaceae	s__Actinobaculum_sp_oral_taxon_183	t__SGB15892	0.75	-0.0487143	0.130111	0.325937	PFS<12 months	No
p__Actinobacteria	f__Actinomycetaceae	s__Actinobaculum_sp_oral_taxon_183	t__SGB15892	0.75	-0.198801	0.008851	0.210127	PFS≥12 months	No
p__Proteobacteria	f__Desulfovibrionaceae	s__Bilophila_wadsworthia	t__SGB15452	0.75	-0.51355	-0.286415	-0.0677712	PFS<12 months	Yes
p__Proteobacteria	f__Desulfovibrionaceae	s__Bilophila_wadsworthia	t__SGB15452	0.75	-0.239481	0.0104918	0.260103	PFS≥12 months	No
p__Firmicutes	f__Clostridia_unclassified	s__Clostridia_bacterium	t__SGB3952	0.75	-0.403516	-0.254884	-0.108494	PFS<12 months	Yes
p__Firmicutes	f__Clostridia_unclassified	s__Clostridia_bacterium	t__SGB3952	0.75	-0.146601	0.0112751	0.173863	PFS≥12 months	No
p__Bacteroidetes	f__Bacteroidales_unclassified	s__Phocaeicola_dorei	t__SGB1815	0.75	-0.668016	-0.378115	-0.0835539	PFS<12 months	Yes
p__Bacteroidetes	f__Bacteroidales_unclassified	s__Phocaeicola_dorei	t__SGB1815	0.75	-0.30806	0.0126915	0.328546	PFS≥12 months	No
p__Firmicutes	f__Lachnospiraceae	s__GGB3614_SGB4886	t__SGB4886	0.75	0.356235	0.585041	0.804101	PFS<12 months	Yes
p__Firmicutes	f__Lachnospiraceae	s__GGB3614_SGB4886	t__SGB4886	0.75	-0.250561	0.0137875	0.247849	PFS≥12 months	No
p__Firmicutes	f__Clostridiaceae	s__Clostridium_sp_AF20_17LB	t__SGB4714	0.75	0.0516457	0.241274	0.445022	PFS<12 months	Yes
p__Firmicutes	f__Clostridiaceae	s__Clostridium_sp_AF20_17LB	t__SGB4714	0.75	-0.193503	0.014422	0.229589	PFS≥12 months	No
p__Firmicutes	f__Clostridia_unclassified	s__Clostridia_bacterium	t__SGB14250	0.75	-0.0444691	0.124422	0.293373	PFS<12 months	No
p__Firmicutes	f__Clostridia_unclassified	s__Clostridia_bacterium	t__SGB14250	0.75	-0.178829	0.0157764	0.198549	PFS≥12 months	No
p__Bacteroidetes	f__Rikenellaceae	s__Alistipes_indistinctus	t__SGB2325	0.75	-0.107411	0.105733	0.322662	PFS<12 months	No
p__Bacteroidetes	f__Rikenellaceae	s__Alistipes_indistinctus	t__SGB2325	0.75	-0.22091	0.0167702	0.26851	PFS≥12 months	No
p__Firmicutes	f__Ruminococcaceae	s__Faecalibacterium_prausnitzii	t__SGB15316_group	0.75	-0.4292	-0.186699	0.0616976	PFS<12 months	No
p__Firmicutes	f__Ruminococcaceae	s__Faecalibacterium_prausnitzii	t__SGB15316_group	0.75	-0.254562	0.0186361	0.288293	PFS≥12 months	No
p__Firmicutes	f__Lachnospiraceae	s__Lachnospiraceae_bacterium	t__SGB4722	0.75	-0.08161	0.121556	0.318663	PFS<12 months	No
p__Firmicutes	f__Lachnospiraceae	s__Lachnospiraceae_bacterium	t__SGB4722	0.75	-0.184523	0.019258	0.238265	PFS≥12 months	No
p__Firmicutes	f__Erysipelotrichaceae	s__Holdemania_sp_Marseille_P2844	t__SGB4045	0.75	-0.119834	0.042945	0.212153	PFS<12 months	No
p__Firmicutes	f__Erysipelotrichaceae	s__Holdemania_sp_Marseille_P2844	t__SGB4045	0.75	-0.155356	0.0218834	0.203734	PFS≥12 months	No
p__Bacteroidetes	f__Bacteroidaceae	s__Bacteroides_caccae	t__SGB1877	0.75	-0.178499	0.0494973	0.285991	PFS<12 months	No
p__Bacteroidetes	f__Bacteroidaceae	s__Bacteroides_caccae	t__SGB1877	0.75	-0.234499	0.0221371	0.263108	PFS≥12 months	No
p__Actinobacteria	f__Actinomycetaceae	s__Actinomyces_sp_ICM47	t__SGB17167	0.75	0.000151284	0.216681	0.43877	PFS<12 months	Yes
p__Actinobacteria	f__Actinomycetaceae	s__Actinomyces_sp_ICM47	t__SGB17167	0.75	-0.215488	0.0229321	0.258494	PFS≥12 months	No
p__Firmicutes	f__Ruminococcaceae	s__GGB9712_SGB15244	t__SGB15244	0.75	-0.0902844	0.0833322	0.259368	PFS<12 months	No
p__Firmicutes	f__Ruminococcaceae	s__GGB9712_SGB15244	t__SGB15244	0.75	-0.166817	0.0230077	0.206695	PFS≥12 months	No
p__Firmicutes	f__Lachnospiraceae	s__Eisenbergiella_massiliensis	t__SGB4987	0.75	-0.303403	-0.0767592	0.155841	PFS<12 months	No
p__Firmicutes	f__Lachnospiraceae	s__Eisenbergiella_massiliensis	t__SGB4987	0.75	-0.213548	0.0231779	0.286021	PFS≥12 months	No
p__Firmicutes	f__Clostridia_unclassified	s__GGB9494_SGB14891	t__SGB14891	0.75	-0.228586	-0.010198	0.19382	PFS<12 months	No
p__Firmicutes	f__Clostridia_unclassified	s__GGB9494_SGB14891	t__SGB14891	0.75	-0.20255	0.0253944	0.258981	PFS≥12 months	No
p__Firmicutes	f__Clostridia_unclassified	s__GGB9774_SGB15394	t__SGB15394	0.75	-0.0150448	0.12258	0.25671	PFS<12 months	No
p__Firmicutes	f__Clostridia_unclassified	s__GGB9774_SGB15394	t__SGB15394	0.75	-0.132526	0.0259515	0.181016	PFS≥12 months	No
p__Actinobacteria	f__Atopobiaceae	s__Lancefieldella_parvula	t__SGB969	0.75	-0.259988	-0.083238	0.092025	PFS<12 months	No
p__Actinobacteria	f__Atopobiaceae	s__Lancefieldella_parvula	t__SGB969	0.75	-0.169399	0.0260831	0.218763	PFS≥12 months	No
p__Firmicutes	f__Ruminococcaceae	s__Massilimaliae_massiliensis	t__SGB29347	0.75	-0.561069	-0.338336	-0.120159	PFS<12 months	Yes
p__Firmicutes	f__Ruminococcaceae	s__Massilimaliae_massiliensis	t__SGB29347	0.75	-0.210013	0.0261602	0.25533	PFS≥12 months	No
p__Proteobacteria	f__Desulfovibrionaceae	s__Desulfovibrio_piger	t__SGB15467_group	0.75	-0.139545	0.0273872	0.205517	PFS<12 months	No
p__Proteobacteria	f__Desulfovibrionaceae	s__Desulfovibrio_piger	t__SGB15467_group	0.75	-0.16211	0.0269038	0.207678	PFS≥12 months	No
p__Firmicutes	f__Eubacteriaceae	s__Eubacterium_sp_AF15_50	t__SGB5042	0.75	-0.340563	-0.109531	0.126581	PFS<12 months	No
p__Firmicutes	f__Eubacteriaceae	s__Eubacterium_sp_AF15_50	t__SGB5042	0.75	-0.210831	0.0304601	0.276998	PFS≥12 months	No
p__Actinobacteria	f__Actinomycetaceae	s__Actinomyces_SGB17168	t__SGB17168	0.75	-0.149239	0.0654795	0.265228	PFS<12 months	No
p__Actinobacteria	f__Actinomycetaceae	s__Actinomyces_SGB17168	t__SGB17168	0.75	-0.205972	0.0344617	0.258871	PFS≥12 months	No
p__Firmicutes	f__Ruminococcaceae	s__GGB9619_SGB15067	t__SGB15067	0.75	-0.274859	-0.0671448	0.138838	PFS<12 months	No
p__Firmicutes	f__Ruminococcaceae	s__GGB9619_SGB15067	t__SGB15067	0.75	-0.188183	0.0358849	0.245922	PFS≥12 months	No
p__Firmicutes	f__Eubacteriaceae	s__Eubacterium_sp_AF34_35BH	t__SGB5051	0.75	-0.166629	-0.0177964	0.141331	PFS<12 months	No
p__Firmicutes	f__Eubacteriaceae	s__Eubacterium_sp_AF34_35BH	t__SGB5051	0.75	-0.132495	0.0380296	0.204432	PFS≥12 months	No
p__Bacteroidetes	f__Bacteroidaceae	s__Bacteroides_clarus	t__SGB1832	0.75	-0.0532379	0.0815383	0.206656	PFS<12 months	No
p__Bacteroidetes	f__Bacteroidaceae	s__Bacteroides_clarus	t__SGB1832	0.75	-0.106411	0.0396065	0.182571	PFS≥12 months	No
p__Actinobacteria	f__Promicromonosporaceae	s__Isoptericola_variabilis	t__SGB17153_group	0.75	0.0682993	0.298044	0.537142	PFS<12 months	Yes
p__Actinobacteria	f__Promicromonosporaceae	s__Isoptericola_variabilis	t__SGB17153_group	0.75	-0.2106	0.0407502	0.288266	PFS≥12 months	No
p__Firmicutes	f__Ruminococcaceae	s__Ruminococcaceae_unclassified_SGB4191	t__SGB4191	0.75	-0.335893	-0.0904094	0.158931	PFS<12 months	No
p__Firmicutes	f__Ruminococcaceae	s__Ruminococcaceae_unclassified_SGB4191	t__SGB4191	0.75	-0.231637	0.0428648	0.299289	PFS≥12 months	No
p__Firmicutes	f__Clostridia_unclassified	s__Clostridia_bacterium_12CBH8	t__SGB7259	0.75	-0.2137	-0.0214038	0.174338	PFS<12 months	No
p__Firmicutes	f__Clostridia_unclassified	s__Clostridia_bacterium_12CBH8	t__SGB7259	0.75	-0.166822	0.0460251	0.26164	PFS≥12 months	No
p__Firmicutes	f__Clostridiales_unclassified	s__Clostridiales_bacterium_NSJ_40	t__SGB72336	0.75	-0.605546	-0.414446	-0.207725	PFS<12 months	Yes
p__Firmicutes	f__Clostridiales_unclassified	s__Clostridiales_bacterium_NSJ_40	t__SGB72336	0.75	-0.158944	0.0488035	0.262262	PFS≥12 months	No
p__Firmicutes	f__Ruminococcaceae	s__Ruminococcaceae_bacterium_D5	t__SGB14960	0.75	-0.21549	-0.0624049	0.0925717	PFS<12 months	No
p__Firmicutes	f__Ruminococcaceae	s__Ruminococcaceae_bacterium_D5	t__SGB14960	0.75	-0.109464	0.0495436	0.218462	PFS≥12 months	No
p__Firmicutes	f__Ruminococcaceae	s__Faecalibacterium_SGB15346	t__SGB15346	0.75	-0.190605	0.100978	0.391477	PFS<12 months	No
p__Firmicutes	f__Ruminococcaceae	s__Faecalibacterium_SGB15346	t__SGB15346	0.75	-0.256612	0.0524806	0.356742	PFS≥12 months	No
p__Firmicutes	f__Clostridiaceae	s__Clostridium_sp_AM22_11AC	t__SGB4749	0.75	-0.0950894	0.113241	0.317859	PFS<12 months	No
p__Firmicutes	f__Clostridiaceae	s__Clostridium_sp_AM22_11AC	t__SGB4749	0.75	-0.166569	0.0582912	0.283672	PFS≥12 months	No
p__Bacteroidetes	f__Barnesiellaceae	s__Coprobacter_fastidiosus	t__SGB1963	0.75	-0.478749	-0.269741	-0.0569683	PFS<12 months	Yes
p__Bacteroidetes	f__Barnesiellaceae	s__Coprobacter_fastidiosus	t__SGB1963	0.75	-0.169855	0.0593362	0.29353	PFS≥12 months	No
p__Firmicutes	f__Clostridia_unclassified	s__Clostridia_bacterium	t__SGB14937	0.75	0.0154771	0.223193	0.42959	PFS<12 months	Yes
p__Firmicutes	f__Clostridia_unclassified	s__Clostridia_bacterium	t__SGB14937	0.75	-0.178528	0.0600975	0.298868	PFS≥12 months	No
p__Firmicutes	f__Clostridia_unclassified	s__Clostridia_bacterium	t__SGB3988	0.75	-0.128481	0.0114648	0.153368	PFS<12 months	No
p__Firmicutes	f__Clostridia_unclassified	s__Clostridia_bacterium	t__SGB3988	0.75	-0.10276	0.0623717	0.223077	PFS≥12 months	No
p__Firmicutes	f__Clostridiaceae	s__Clostridiaceae_bacterium	t__SGB4770	0.75	-0.168326	0.0292807	0.227299	PFS<12 months	No
p__Firmicutes	f__Clostridiaceae	s__Clostridiaceae_bacterium	t__SGB4770	0.75	-0.150502	0.0626005	0.285438	PFS≥12 months	No
p__Firmicutes	f__Lachnospiraceae	s__Lachnospiraceae_unclassified_SGB4882	t__SGB4882	0.75	-0.298685	-0.0981335	0.108677	PFS<12 months	No
p__Firmicutes	f__Lachnospiraceae	s__Lachnospiraceae_unclassified_SGB4882	t__SGB4882	0.75	-0.158705	0.0630182	0.295257	PFS≥12 months	No
p__Firmicutes	f__Lachnospiraceae	s__Catenibacillus_scindens	t__SGB59869	0.75	-0.467217	-0.19031	0.0778978	PFS<12 months	No
p__Firmicutes	f__Lachnospiraceae	s__Catenibacillus_scindens	t__SGB59869	0.75	-0.21486	0.0636759	0.360837	PFS≥12 months	No
p__Bacteroidetes	f__Odoribacteraceae	s__Butyricimonas_paravirosa	t__SGB1785	0.75	-0.102161	0.0665043	0.235205	PFS<12 months	No
p__Bacteroidetes	f__Odoribacteraceae	s__Butyricimonas_paravirosa	t__SGB1785	0.75	-0.115851	0.0642102	0.249085	PFS≥12 months	No
p__Firmicutes	f__Clostridia_unclassified	s__Clostridia_bacterium	t__SGB15409	0.75	-0.151655	0.0798024	0.322578	PFS<12 months	No
p__Firmicutes	f__Clostridia_unclassified	s__Clostridia_bacterium	t__SGB15409	0.75	-0.204902	0.0659115	0.329649	PFS≥12 months	No
p__Firmicutes	f__Clostridia_unclassified	s__Clostridia_bacterium	t__SGB4531	0.75	0.0136712	0.157846	0.307166	PFS<12 months	Yes
p__Firmicutes	f__Clostridia_unclassified	s__Clostridia_bacterium	t__SGB4531	0.75	-0.104941	0.0659532	0.220762	PFS≥12 months	No
p__Firmicutes	f__Clostridia_unclassified	s__Candidatus_Pseudobutyricicoccus_lothianensis	t__SGB14975	0.75	-0.30801	-0.109889	0.100652	PFS<12 months	No
p__Firmicutes	f__Clostridia_unclassified	s__Candidatus_Pseudobutyricicoccus_lothianensis	t__SGB14975	0.75	-0.161365	0.0661638	0.29849	PFS≥12 months	No
p__Firmicutes	f__Clostridia_unclassified	s__Clostridia_unclassified_SGB4367	t__SGB4367	0.75	-0.2167	0.0177874	0.247249	PFS<12 months	No
p__Firmicutes	f__Clostridia_unclassified	s__Clostridia_unclassified_SGB4367	t__SGB4367	0.75	-0.17169	0.0667174	0.298974	PFS≥12 months	No
p__Firmicutes	f__Clostridia_unclassified	s__Clostridia_bacterium	t__SGB15383	0.75	-0.0911478	0.0719697	0.24799	PFS<12 months	No
p__Firmicutes	f__Clostridia_unclassified	s__Clostridia_bacterium	t__SGB15383	0.75	-0.12093	0.0672954	0.240704	PFS≥12 months	No
p__Firmicutes	f__Eubacteriaceae	s__Eubacterium_ramulus	t__SGB4959	0.75	-0.0636523	0.144196	0.358672	PFS<12 months	No
p__Firmicutes	f__Eubacteriaceae	s__Eubacterium_ramulus	t__SGB4959	0.75	-0.161958	0.06733	0.305625	PFS≥12 months	No
p__Bacteroidetes	f__Odoribacteraceae	s__Butyricimonas_faecihominis	t__SGB1786	0.75	0.0915829	0.227895	0.351357	PFS<12 months	Yes
p__Bacteroidetes	f__Odoribacteraceae	s__Butyricimonas_faecihominis	t__SGB1786	0.75	-0.0750418	0.0675637	0.205474	PFS≥12 months	No
p__Firmicutes	f__Clostridiales_unclassified	s__Massilistercora_timonensis	t__SGB4628	0.75	-0.384466	-0.188722	-0.00562931	PFS<12 months	Yes
p__Firmicutes	f__Clostridiales_unclassified	s__Massilistercora_timonensis	t__SGB4628	0.75	-0.139642	0.0680764	0.277684	PFS≥12 months	No
p__Firmicutes	f__Ruminococcaceae	s__GGB9615_SGB15051	t__SGB15051	0.75	-0.129757	0.00369932	0.13386	PFS<12 months	No
p__Firmicutes	f__Ruminococcaceae	s__GGB9615_SGB15051	t__SGB15051	0.75	-0.0784492	0.0683632	0.213452	PFS≥12 months	No
p__Firmicutes	f__Christensenellaceae	s__Christensenella_massiliensis	t__SGB29339	0.75	-0.0971227	0.0991625	0.297003	PFS<12 months	No
p__Firmicutes	f__Christensenellaceae	s__Christensenella_massiliensis	t__SGB29339	0.75	-0.149397	0.0688244	0.286704	PFS≥12 months	No
p__Actinobacteria	f__Micrococcaceae	s__Rothia_dentocariosa	t__SGB16988_group	0.75	-0.292401	-0.0720508	0.149636	PFS<12 months	No
p__Actinobacteria	f__Micrococcaceae	s__Rothia_dentocariosa	t__SGB16988_group	0.75	-0.173052	0.0699511	0.299616	PFS≥12 months	No
p__Firmicutes	f__Ruminococcaceae	s__Candidatus_Cibiobacter_qucibialis	t__SGB15286	0.75	-0.10919	0.118199	0.329842	PFS<12 months	No
p__Firmicutes	f__Ruminococcaceae	s__Candidatus_Cibiobacter_qucibialis	t__SGB15286	0.75	-0.167797	0.0716077	0.302032	PFS≥12 months	No
p__Firmicutes	f__Ruminococcaceae	s__Clostridium_methylpentosum	t__SGB14962	0.75	-0.0336759	0.116636	0.265107	PFS<12 months	No
p__Firmicutes	f__Ruminococcaceae	s__Clostridium_methylpentosum	t__SGB14962	0.75	-0.0846609	0.0720595	0.236015	PFS≥12 months	No
p__Actinobacteria	f__Coriobacteriaceae	s__Collinsella_aerofaciens	t__SGB14546_group	0.75	-0.280977	-0.05987	0.16306	PFS<12 months	No
p__Actinobacteria	f__Coriobacteriaceae	s__Collinsella_aerofaciens	t__SGB14546_group	0.75	-0.154061	0.0722487	0.302297	PFS≥12 months	No
p__Firmicutes	f__Clostridia_unclassified	s__Clostridia_bacterium	t__SGB53517	0.75	-0.548393	-0.357984	-0.163077	PFS<12 months	Yes
p__Firmicutes	f__Clostridia_unclassified	s__Clostridia_bacterium	t__SGB53517	0.75	-0.134285	0.0728689	0.286791	PFS≥12 months	No
p__Firmicutes	f__Clostridia_unclassified	s__GGB2977_SGB3959	t__SGB3959	0.75	-0.116984	0.0379638	0.199891	PFS<12 months	No
p__Firmicutes	f__Clostridia_unclassified	s__GGB2977_SGB3959	t__SGB3959	0.75	-0.102156	0.0729308	0.250393	PFS≥12 months	No
p__Firmicutes	f__Ruminococcaceae	s__Ruminococcaceae_bacterium	t__SGB15356	0.75	-0.247682	0.046773	0.339462	PFS<12 months	No
p__Firmicutes	f__Ruminococcaceae	s__Ruminococcaceae_bacterium	t__SGB15356	0.75	-0.252053	0.0747236	0.401655	PFS≥12 months	No
p__Bacteroidetes	f__Rikenellaceae	s__Alistipes_sp_AF17_16	t__SGB2326	0.75	-0.119135	0.0709004	0.251367	PFS<12 months	No
p__Bacteroidetes	f__Rikenellaceae	s__Alistipes_sp_AF17_16	t__SGB2326	0.75	-0.123195	0.0751715	0.288513	PFS≥12 months	No
p__Actinobacteria	f__Actinomycetaceae	s__Actinomyces_massiliensis	t__SGB15873	0.75	0.0552171	0.256844	0.458657	PFS<12 months	Yes
p__Actinobacteria	f__Actinomycetaceae	s__Actinomyces_massiliensis	t__SGB15873	0.75	-0.134808	0.0760221	0.276669	PFS≥12 months	No
p__Firmicutes	f__Clostridiaceae	s__Massilioclostridium_coli	t__SGB29305	0.75	-0.356022	-0.0944381	0.172175	PFS<12 months	No
p__Firmicutes	f__Clostridiaceae	s__Massilioclostridium_coli	t__SGB29305	0.75	-0.227815	0.0766139	0.363921	PFS≥12 months	No
p__Proteobacteria	f__Oxalobacteraceae	s__GGB6649_SGB9391	t__SGB9391	0.75	0.0258841	0.167312	0.310992	PFS<12 months	Yes
p__Proteobacteria	f__Oxalobacteraceae	s__GGB6649_SGB9391	t__SGB9391	0.75	-0.0779822	0.0798404	0.24651	PFS≥12 months	No
p__Firmicutes	f__Lachnospiraceae	s__Blautia_glucerasea	t__SGB4816	0.75	-0.0489935	0.289115	0.653772	PFS<12 months	No
p__Firmicutes	f__Lachnospiraceae	s__Blautia_glucerasea	t__SGB4816	0.75	-0.299644	0.0810546	0.460918	PFS≥12 months	No
p__Firmicutes	f__Erysipelotrichaceae	s__Faecalibacillus_intestinalis	t__SGB6754	0.75	-0.0668684	0.198554	0.471133	PFS<12 months	No
p__Firmicutes	f__Erysipelotrichaceae	s__Faecalibacillus_intestinalis	t__SGB6754	0.75	-0.220748	0.0842509	0.375976	PFS≥12 months	No
p__Bacteroidetes	f__Rikenellaceae	s__Alistipes_communis	t__SGB2290	0.75	-0.597917	-0.288674	0.011221	PFS<12 months	No
p__Bacteroidetes	f__Rikenellaceae	s__Alistipes_communis	t__SGB2290	0.75	-0.278637	0.0861848	0.443789	PFS≥12 months	No
p__Firmicutes	f__Lachnospiraceae	s__GGB3537_SGB4727	t__SGB4727	0.75	-0.4128	-0.132097	0.146368	PFS<12 months	No
p__Firmicutes	f__Lachnospiraceae	s__GGB3537_SGB4727	t__SGB4727	0.75	-0.208602	0.0864703	0.390772	PFS≥12 months	No
p__Firmicutes	f__Streptococcaceae	s__Streptococcus_sanguinis	t__SGB8047	0.75	-0.12598	0.107556	0.359607	PFS<12 months	No
p__Firmicutes	f__Streptococcaceae	s__Streptococcus_sanguinis	t__SGB8047	0.75	-0.17174	0.0872864	0.3598	PFS≥12 months	No
p__Firmicutes	f__Ruminococcaceae	s__GGB9705_SGB15225	t__SGB15225	0.75	-0.265316	-0.067588	0.12562	PFS<12 months	No
p__Firmicutes	f__Ruminococcaceae	s__GGB9705_SGB15225	t__SGB15225	0.75	-0.120923	0.0906025	0.303946	PFS≥12 months	No
p__Bacteroidetes	f__Prevotellaceae	s__Paraprevotella_clara	t__SGB1798	0.75	-0.268527	-0.0489743	0.162761	PFS<12 months	No
p__Bacteroidetes	f__Prevotellaceae	s__Paraprevotella_clara	t__SGB1798	0.75	-0.139579	0.0914923	0.336084	PFS≥12 months	No
p__Firmicutes	f__Lachnospiraceae	s__Blautia_sp_OF03_15BH	t__SGB4779	0.75	-0.301606	-0.0792076	0.145818	PFS<12 months	No
p__Firmicutes	f__Lachnospiraceae	s__Blautia_sp_OF03_15BH	t__SGB4779	0.75	-0.157646	0.0932556	0.344617	PFS≥12 months	No
p__Actinobacteria	f__Actinomycetaceae	s__Actinomyces_oris	t__SGB15878	0.75	-0.196296	0.0743144	0.353381	PFS<12 months	No
p__Actinobacteria	f__Actinomycetaceae	s__Actinomyces_oris	t__SGB15878	0.75	-0.202394	0.0932596	0.384062	PFS≥12 months	No
p__Firmicutes	f__Clostridiaceae	s__Clostridium_fessum	t__SGB4705	0.75	-0.38685	-0.118655	0.149856	PFS<12 months	No
p__Firmicutes	f__Clostridiaceae	s__Clostridium_fessum	t__SGB4705	0.75	-0.20202	0.0949126	0.384924	PFS≥12 months	No
p__Firmicutes	f__Lachnospiraceae	s__Coprococcus_comes	t__SGB4577_group	0.75	-0.350131	-0.138534	0.0830952	PFS<12 months	No
p__Firmicutes	f__Lachnospiraceae	s__Coprococcus_comes	t__SGB4577_group	0.75	-0.135023	0.0950252	0.320767	PFS≥12 months	No
p__Firmicutes	f__Lachnospiraceae	s__Anaerobutyricum_hallii	t__SGB4532	0.75	-0.499739	-0.26299	-0.0235873	PFS<12 months	Yes
p__Firmicutes	f__Lachnospiraceae	s__Anaerobutyricum_hallii	t__SGB4532	0.75	-0.156038	0.0990019	0.352724	PFS≥12 months	No
p__Firmicutes	f__Clostridia_unclassified	s__Clostridia_bacterium	t__SGB14253	0.75	-0.0846038	0.0658277	0.221842	PFS<12 months	No
p__Firmicutes	f__Clostridia_unclassified	s__Clostridia_bacterium	t__SGB14253	0.75	-0.0669309	0.101883	0.268267	PFS≥12 months	No
p__Firmicutes	f__Clostridiales_unclassified	s__Clostridiales_unclassified_SGB15145	t__SGB15145	0.75	0.00489351	0.147397	0.289594	PFS<12 months	Yes
p__Firmicutes	f__Clostridiales_unclassified	s__Clostridiales_unclassified_SGB15145	t__SGB15145	0.75	-0.0554436	0.102001	0.266986	PFS≥12 months	No
p__Firmicutes	f__FGB3035	s__GGB9524_SGB14924	t__SGB14924	0.75	-0.46738	-0.253581	-0.0660926	PFS<12 months	Yes
p__Firmicutes	f__FGB3035	s__GGB9524_SGB14924	t__SGB14924	0.75	-0.126357	0.102425	0.3223	PFS≥12 months	No
p__Firmicutes	f__Lachnospiraceae	s__Lachnospiraceae_bacterium	t__SGB4953	0.75	-0.0798283	0.0649586	0.200147	PFS<12 months	No
p__Firmicutes	f__Lachnospiraceae	s__Lachnospiraceae_bacterium	t__SGB4953	0.75	-0.0589345	0.107891	0.259218	PFS≥12 months	No
p__Firmicutes	f__Ruminococcaceae	s__Anaerotruncus_colihominis	t__SGB14963	0.75	-0.328251	-0.165158	0.00633988	PFS<12 months	No
p__Firmicutes	f__Ruminococcaceae	s__Anaerotruncus_colihominis	t__SGB14963	0.75	-0.0655383	0.111264	0.288812	PFS≥12 months	No
p__Bacteroidetes	f__Bacteroidaceae	s__Bacteroides_faecis	t__SGB1860	0.75	-0.00537071	0.132747	0.265641	PFS<12 months	No
p__Bacteroidetes	f__Bacteroidaceae	s__Bacteroides_faecis	t__SGB1860	0.75	-0.0491723	0.112701	0.274205	PFS≥12 months	No
p__Firmicutes	f__Eubacteriaceae	s__Eubacteriaceae_bacterium	t__SGB3958	0.75	-0.0431856	0.154975	0.363874	PFS<12 months	No
p__Firmicutes	f__Eubacteriaceae	s__Eubacteriaceae_bacterium	t__SGB3958	0.75	-0.102267	0.1145	0.347483	PFS≥12 months	No
p__Proteobacteria	f__Sutterellaceae	s__Sutterella_wadsworthensis	t__SGB9286	0.75	-0.177367	0.0191868	0.210024	PFS<12 months	No
p__Proteobacteria	f__Sutterellaceae	s__Sutterella_wadsworthensis	t__SGB9286	0.75	-0.0970475	0.116991	0.33756	PFS≥12 months	No
p__Actinobacteria	f__Eggerthellaceae	s__GGB9361_SGB14336	t__SGB14336	0.75	-0.226805	-0.00830918	0.216015	PFS<12 months	No
p__Actinobacteria	f__Eggerthellaceae	s__GGB9361_SGB14336	t__SGB14336	0.75	-0.129733	0.117312	0.350194	PFS≥12 months	No
p__Firmicutes	f__Clostridia_unclassified	s__Clostridia_unclassified_SGB4447	t__SGB4447	0.75	-0.16075	0.0666793	0.287686	PFS<12 months	No
p__Firmicutes	f__Clostridia_unclassified	s__Clostridia_unclassified_SGB4447	t__SGB4447	0.75	-0.123301	0.117606	0.347026	PFS≥12 months	No
p__Firmicutes	f__Streptococcaceae	s__Streptococcus_mitis	t__SGB8163	0.75	-0.172301	0.0194986	0.235465	PFS<12 months	No
p__Firmicutes	f__Streptococcaceae	s__Streptococcus_mitis	t__SGB8163	0.75	-0.111742	0.119114	0.332276	PFS≥12 months	No
p__Firmicutes	f__Ruminococcaceae	s__GGB9635_SGB15103	t__SGB15103	0.75	0.0242341	0.178724	0.326725	PFS<12 months	Yes
p__Firmicutes	f__Ruminococcaceae	s__GGB9635_SGB15103	t__SGB15103	0.75	-0.0500007	0.120873	0.283363	PFS≥12 months	No
p__Firmicutes	f__Clostridia_unclassified	s__Clostridia_bacterium	t__SGB4394	0.75	-0.231223	-0.029364	0.187422	PFS<12 months	No
p__Firmicutes	f__Clostridia_unclassified	s__Clostridia_bacterium	t__SGB4394	0.75	-0.112173	0.12108	0.36428	PFS≥12 months	No
p__Firmicutes	f__Lachnospiraceae	s__Dorea_longicatena	t__SGB4581	0.75	-0.440124	-0.165976	0.123918	PFS<12 months	No
p__Firmicutes	f__Lachnospiraceae	s__Dorea_longicatena	t__SGB4581	0.75	-0.181989	0.122878	0.423196	PFS≥12 months	No
p__Bacteroidetes	f__Bacteroidaceae	s__Bacteroides_uniformis	t__SGB1836_group	0.75	-0.0396736	0.163633	0.364702	PFS<12 months	No
p__Bacteroidetes	f__Bacteroidaceae	s__Bacteroides_uniformis	t__SGB1836_group	0.75	-0.104825	0.12452	0.349217	PFS≥12 months	No
p__Bacteroidetes	f__Prevotellaceae	s__Prevotella_copri_clade_A	t__SGB1626	0.75	-0.0877165	0.179828	0.43983	PFS<12 months	No
p__Bacteroidetes	f__Prevotellaceae	s__Prevotella_copri_clade_A	t__SGB1626	0.75	-0.163926	0.124971	0.407054	PFS≥12 months	No
p__Firmicutes	f__Ruminococcaceae	s__Ruminococcaceae_unclassified_SGB15233	t__SGB15233	0.75	-0.0516971	0.136215	0.330236	PFS<12 months	No
p__Firmicutes	f__Ruminococcaceae	s__Ruminococcaceae_unclassified_SGB15233	t__SGB15233	0.75	-0.087305	0.12912	0.338761	PFS≥12 months	No
p__Firmicutes	f__Ruminococcaceae	s__Ruminococcaceae_bacterium	t__SGB53515	0.75	-0.372671	-0.193716	-0.0258882	PFS<12 months	Yes
p__Firmicutes	f__Ruminococcaceae	s__Ruminococcaceae_bacterium	t__SGB53515	0.75	-0.040917	0.131979	0.319636	PFS≥12 months	No
p__Firmicutes	f__Ruminococcaceae	s__GGB9699_SGB15216	t__SGB15216	0.75	0.0142318	0.229458	0.451823	PFS<12 months	Yes
p__Firmicutes	f__Ruminococcaceae	s__GGB9699_SGB15216	t__SGB15216	0.75	-0.116975	0.134208	0.359795	PFS≥12 months	No
p__Firmicutes	f__Lachnospiraceae	s__Coprococcus_catus	t__SGB4670	0.75	-0.722203	-0.490218	-0.24747	PFS<12 months	Yes
p__Firmicutes	f__Lachnospiraceae	s__Coprococcus_catus	t__SGB4670	0.75	-0.136643	0.134417	0.396877	PFS≥12 months	No
p__Actinobacteria	f__Coriobacteriaceae	s__Senegalimassilia_anaerobia	t__SGB14824_group	0.75	-0.153403	0.173679	0.499692	PFS<12 months	No
p__Actinobacteria	f__Coriobacteriaceae	s__Senegalimassilia_anaerobia	t__SGB14824_group	0.75	-0.233725	0.134626	0.490365	PFS≥12 months	No
p__Firmicutes	f__Lachnospiraceae	s__GGB3570_SGB4777	t__SGB4777	0.75	-0.334695	-0.110597	0.107551	PFS<12 months	No
p__Firmicutes	f__Lachnospiraceae	s__GGB3570_SGB4777	t__SGB4777	0.75	-0.096352	0.13634	0.374812	PFS≥12 months	No
p__Actinobacteria	f__Eggerthellaceae	s__Eggerthellaceae_unclassified_SGB14322	t__SGB14322_group	0.75	-0.287704	-0.0267789	0.237753	PFS<12 months	No
p__Actinobacteria	f__Eggerthellaceae	s__Eggerthellaceae_unclassified_SGB14322	t__SGB14322_group	0.75	-0.1591	0.136512	0.41017	PFS≥12 months	No
p__Actinobacteria	f__Actinomycetaceae	s__Actinomyces_bouchesdurhonensis	t__SGB17152	0.75	-0.0615821	0.1075	0.271098	PFS<12 months	No
p__Actinobacteria	f__Actinomycetaceae	s__Actinomyces_bouchesdurhonensis	t__SGB17152	0.75	-0.0402474	0.136958	0.332268	PFS≥12 months	No
p__Firmicutes	f__Oscillospiraceae	s__Oscillospiraceae_bacterium_NSJ_64	t__SGB82503	0.75	-0.252324	-0.0694331	0.132852	PFS<12 months	No
p__Firmicutes	f__Oscillospiraceae	s__Oscillospiraceae_bacterium_NSJ_64	t__SGB82503	0.75	-0.0709377	0.139588	0.359839	PFS≥12 months	No
p__Firmicutes	f__Clostridiales_unclassified	s__Intestinimonas_butyriciproducens	t__SGB15126	0.75	-0.135466	0.145992	0.398765	PFS<12 months	No
p__Firmicutes	f__Clostridiales_unclassified	s__Intestinimonas_butyriciproducens	t__SGB15126	0.75	-0.149916	0.14259	0.440855	PFS≥12 months	No
p__Firmicutes	f__Clostridia_unclassified	s__GGB9787_SGB15410	t__SGB15410	0.75	-0.347293	-0.0965453	0.156517	PFS<12 months	No
p__Firmicutes	f__Clostridia_unclassified	s__GGB9787_SGB15410	t__SGB15410	0.75	-0.115548	0.145212	0.414147	PFS≥12 months	No
p__Firmicutes	f__Ruminococcaceae	s__Ruminococcaceae_bacterium	t__SGB14906	0.75	-0.207828	0.0440381	0.295618	PFS<12 months	No
p__Firmicutes	f__Ruminococcaceae	s__Ruminococcaceae_bacterium	t__SGB14906	0.75	-0.127345	0.146023	0.424786	PFS≥12 months	No
p__Firmicutes	f__Clostridia_unclassified	s__Clostridia_bacterium	t__SGB3940	0.75	-0.197729	0.0136945	0.216476	PFS<12 months	No
p__Firmicutes	f__Clostridia_unclassified	s__Clostridia_bacterium	t__SGB3940	0.75	-0.0725856	0.146891	0.385038	PFS≥12 months	No
p__Firmicutes	f__Clostridia_unclassified	s__Clostridia_bacterium	t__SGB15385	0.75	-0.229026	-0.0621632	0.115628	PFS<12 months	No
p__Firmicutes	f__Clostridia_unclassified	s__Clostridia_bacterium	t__SGB15385	0.75	-0.0367077	0.147209	0.328368	PFS≥12 months	No
p__Firmicutes	f__Ruminococcaceae	s__Ruminococcaceae_unclassified_SGB15236	t__SGB15236	0.75	-0.324106	-0.138697	0.0557232	PFS<12 months	No
p__Firmicutes	f__Ruminococcaceae	s__Ruminococcaceae_unclassified_SGB15236	t__SGB15236	0.75	-0.0529088	0.152423	0.356415	PFS≥12 months	No
p__Firmicutes	f__Lachnospiraceae	s__GGB3571_SGB4778	t__SGB4778	0.75	-0.417923	-0.168229	0.0807989	PFS<12 months	No
p__Firmicutes	f__Lachnospiraceae	s__GGB3571_SGB4778	t__SGB4778	0.75	-0.108975	0.153122	0.427226	PFS≥12 months	No
p__Actinobacteria	f__Coriobacteriaceae	s__Collinsella_bouchesdurhonensis	t__SGB14397	0.75	-0.0238488	0.292835	0.595904	PFS<12 months	No
p__Actinobacteria	f__Coriobacteriaceae	s__Collinsella_bouchesdurhonensis	t__SGB14397	0.75	-0.195784	0.153356	0.481742	PFS≥12 months	No
p__Firmicutes	f__Lachnospiraceae	s__Lachnospiraceae_bacterium_NSJ_29	t__SGB25431	0.75	-0.419169	-0.183675	0.043659	PFS<12 months	No
p__Firmicutes	f__Lachnospiraceae	s__Lachnospiraceae_bacterium_NSJ_29	t__SGB25431	0.75	-0.0957959	0.157038	0.410092	PFS≥12 months	No
p__Bacteroidetes	f__Tannerellaceae	s__Parabacteroides_distasonis	t__SGB1934	0.75	-0.240987	-0.0228499	0.215519	PFS<12 months	No
p__Bacteroidetes	f__Tannerellaceae	s__Parabacteroides_distasonis	t__SGB1934	0.75	-0.0822481	0.158461	0.405756	PFS≥12 months	No
p__Firmicutes	f__Lachnospiraceae	s__Blautia_sp_MSK_20_85	t__SGB4828_group	0.75	-0.181022	0.0808698	0.321109	PFS<12 months	No
p__Firmicutes	f__Lachnospiraceae	s__Blautia_sp_MSK_20_85	t__SGB4828_group	0.75	-0.10817	0.160701	0.429198	PFS≥12 months	No
p__Firmicutes	f__Lachnospiraceae	s__Lachnospiraceae_bacterium	t__SGB4706	0.75	-0.21809	-0.0506575	0.116109	PFS<12 months	No
p__Firmicutes	f__Lachnospiraceae	s__Lachnospiraceae_bacterium	t__SGB4706	0.75	-0.0317403	0.161082	0.350981	PFS≥12 months	No
p__Actinobacteria	f__Bifidobacteriaceae	s__Bifidobacterium_longum	t__SGB17248	0.75	0.0387971	0.31138	0.607921	PFS<12 months	Yes
p__Actinobacteria	f__Bifidobacteriaceae	s__Bifidobacterium_longum	t__SGB17248	0.75	-0.142242	0.161278	0.469688	PFS≥12 months	No
p__Firmicutes	f__Enterococcaceae	s__GGB33516_SGB54347	t__SGB54347	0.75	-0.312127	-0.153241	0.00393069	PFS<12 months	No
p__Firmicutes	f__Enterococcaceae	s__GGB33516_SGB54347	t__SGB54347	0.75	-0.00644846	0.166691	0.345181	PFS≥12 months	No
p__Bacteroidetes	f__Bacteroidaceae	s__Bacteroides_nordii	t__SGB1858	0.75	0.139918	0.312781	0.494969	PFS<12 months	Yes
p__Bacteroidetes	f__Bacteroidaceae	s__Bacteroides_nordii	t__SGB1858	0.75	-0.014293	0.168848	0.366624	PFS≥12 months	No
p__Firmicutes	f__Clostridia_unclassified	s__Clostridia_bacterium	t__SGB14252	0.75	-0.339046	-0.165165	0.0131637	PFS<12 months	No
p__Firmicutes	f__Clostridia_unclassified	s__Clostridia_bacterium	t__SGB14252	0.75	-0.0344184	0.169572	0.365962	PFS≥12 months	No
p__Firmicutes	f__Lachnospiraceae	s__Enterocloster_bolteae	t__SGB4758_group	0.75	-0.0638281	0.149698	0.36422	PFS<12 months	No
p__Firmicutes	f__Lachnospiraceae	s__Enterocloster_bolteae	t__SGB4758_group	0.75	-0.056224	0.170283	0.387151	PFS≥12 months	No
p__Firmicutes	f__Clostridiaceae	s__Clostridiaceae_bacterium_NSJ_31	t__SGB14839	0.75	-0.372625	-0.21204	-0.0331929	PFS<12 months	Yes
p__Firmicutes	f__Clostridiaceae	s__Clostridiaceae_bacterium_NSJ_31	t__SGB14839	0.75	-0.0187129	0.17048	0.345064	PFS≥12 months	No
p__Firmicutes	f__Streptococcaceae	s__Streptococcus_parasanguinis	t__SGB8071	0.75	0.0979277	0.380821	0.637196	PFS<12 months	Yes
p__Firmicutes	f__Streptococcaceae	s__Streptococcus_parasanguinis	t__SGB8071	0.75	-0.119675	0.174812	0.481495	PFS≥12 months	No
p__Firmicutes	f__Lachnospiraceae	s__Anaerotignum_faecicola	t__SGB5190	0.75	-0.277509	-0.0260663	0.205229	PFS<12 months	No
p__Firmicutes	f__Lachnospiraceae	s__Anaerotignum_faecicola	t__SGB5190	0.75	-0.0875397	0.177268	0.448357	PFS≥12 months	No
p__Firmicutes	f__Lachnospiraceae	s__Blautia_SGB4831	t__SGB4831_group	0.75	-0.414371	-0.172746	0.06634	PFS<12 months	No
p__Firmicutes	f__Lachnospiraceae	s__Blautia_SGB4831	t__SGB4831_group	0.75	-0.0842076	0.178703	0.427134	PFS≥12 months	No
p__Firmicutes	f__Ruminococcaceae	s__GGB9730_SGB15291	t__SGB15291	0.75	0.116987	0.356301	0.59187	PFS<12 months	Yes
p__Firmicutes	f__Ruminococcaceae	s__GGB9730_SGB15291	t__SGB15291	0.75	-0.0848819	0.180308	0.431335	PFS≥12 months	No
p__Firmicutes	f__Clostridia_unclassified	s__GGB9342_SGB14306	t__SGB14306	0.75	-0.422053	-0.173002	0.0676621	PFS<12 months	No
p__Firmicutes	f__Clostridia_unclassified	s__GGB9342_SGB14306	t__SGB14306	0.75	-0.0933192	0.184127	0.453526	PFS≥12 months	No
p__Actinobacteria	f__Actinomycetaceae	s__Actinomyces_naeslundii	t__SGB15888	0.75	0.102855	0.27544	0.45739	PFS<12 months	Yes
p__Actinobacteria	f__Actinomycetaceae	s__Actinomyces_naeslundii	t__SGB15888	0.75	-0.000152264	0.186111	0.375055	PFS≥12 months	No
p__Firmicutes	f__Lachnospiraceae	s__Lacrimispora_celerecrescens	t__SGB4868	0.75	-0.360125	-0.0353899	0.286189	PFS<12 months	No
p__Firmicutes	f__Lachnospiraceae	s__Lacrimispora_celerecrescens	t__SGB4868	0.75	-0.156707	0.186692	0.528533	PFS≥12 months	No
p__Firmicutes	f__Erysipelotrichaceae	s__Clostridium_innocuum	t__SGB4037_group	0.75	-0.217858	0.0300125	0.29795	PFS<12 months	No
p__Firmicutes	f__Erysipelotrichaceae	s__Clostridium_innocuum	t__SGB4037_group	0.75	-0.0862691	0.189228	0.462418	PFS≥12 months	No
p__Firmicutes	f__Lachnospiraceae	s__Roseburia_sp_AF02_12	t__SGB4938	0.75	-0.335761	-0.0906694	0.133541	PFS<12 months	No
p__Firmicutes	f__Lachnospiraceae	s__Roseburia_sp_AF02_12	t__SGB4938	0.75	-0.0659609	0.189414	0.44166	PFS≥12 months	No
p__Bacteroidetes	f__Rikenellaceae	s__Alistipes_onderdonkii	t__SGB2303	0.75	-0.342027	-0.0492663	0.253885	PFS<12 months	No
p__Bacteroidetes	f__Rikenellaceae	s__Alistipes_onderdonkii	t__SGB2303	0.75	-0.104208	0.199304	0.521291	PFS≥12 months	No
p__Firmicutes	f__Ruminococcaceae	s__GGB9707_SGB15229	t__SGB15229	0.75	-0.310125	-0.129745	0.053799	PFS<12 months	No
p__Firmicutes	f__Ruminococcaceae	s__GGB9707_SGB15229	t__SGB15229	0.75	0.0112999	0.201721	0.411037	PFS≥12 months	Yes
p__Firmicutes	f__Lachnospiraceae	s__Ruminococcus_torques	t__SGB4563_group	0.75	-0.358073	-0.0845009	0.183365	PFS<12 months	No
p__Firmicutes	f__Lachnospiraceae	s__Ruminococcus_torques	t__SGB4563_group	0.75	-0.0988603	0.201823	0.49062	PFS≥12 months	No
p__Firmicutes	f__Lachnospiraceae	s__Faecalicatena_contorta	t__SGB4613	0.75	-0.170934	0.0701421	0.32145	PFS<12 months	No
p__Firmicutes	f__Lachnospiraceae	s__Faecalicatena_contorta	t__SGB4613	0.75	-0.065447	0.20341	0.472689	PFS≥12 months	No
p__Bacteroidetes	f__Bacteroidaceae	s__Bacteroides_xylanisolvens	t__SGB1867	0.75	0.0839732	0.310623	0.527758	PFS<12 months	Yes
p__Bacteroidetes	f__Bacteroidaceae	s__Bacteroides_xylanisolvens	t__SGB1867	0.75	-0.0202204	0.20505	0.446267	PFS≥12 months	No
p__Firmicutes	f__Streptococcaceae	s__Streptococcus_oralis	t__SGB8130	0.75	-0.256409	-0.0512067	0.159929	PFS<12 months	No
p__Firmicutes	f__Streptococcaceae	s__Streptococcus_oralis	t__SGB8130	0.75	-0.0215288	0.20727	0.442322	PFS≥12 months	No
p__Firmicutes	f__Lachnospiraceae	s__Lachnospiraceae_bacterium	t__SGB4767	0.75	-0.352515	-0.14222	0.0728252	PFS<12 months	No
p__Firmicutes	f__Lachnospiraceae	s__Lachnospiraceae_bacterium	t__SGB4767	0.75	-0.0245212	0.207894	0.45132	PFS≥12 months	No
p__Firmicutes	f__Ruminococcaceae	s__GGB9615_SGB15053	t__SGB15053_group	0.75	-0.661456	-0.404028	-0.143859	PFS<12 months	Yes
p__Firmicutes	f__Ruminococcaceae	s__GGB9615_SGB15053	t__SGB15053_group	0.75	-0.076668	0.207942	0.49748	PFS≥12 months	No
p__Firmicutes	f__Lachnospiraceae	s__Lachnospiraceae_bacterium	t__SGB4750	0.75	-0.371056	-0.150922	0.0728545	PFS<12 months	No
p__Firmicutes	f__Lachnospiraceae	s__Lachnospiraceae_bacterium	t__SGB4750	0.75	-0.0390117	0.209091	0.448412	PFS≥12 months	No
p__Firmicutes	f__Clostridia_unclassified	s__GGB9522_SGB14921	t__SGB14921	0.75	-0.232485	-0.0396363	0.165941	PFS<12 months	No
p__Firmicutes	f__Clostridia_unclassified	s__GGB9522_SGB14921	t__SGB14921	0.75	-0.0120075	0.21065	0.433278	PFS≥12 months	No
p__Firmicutes	f__Lachnospiraceae	s__Dorea_sp_AF36_15AT	t__SGB4552_group	0.75	-0.0562787	0.119118	0.289635	PFS<12 months	No
p__Firmicutes	f__Lachnospiraceae	s__Dorea_sp_AF36_15AT	t__SGB4552_group	0.75	0.0291943	0.210909	0.394226	PFS≥12 months	Yes
p__Firmicutes	f__Lachnospiraceae	s__Coprococcus_eutactus	t__SGB5121	0.75	-0.178572	0.0953262	0.381973	PFS<12 months	No
p__Firmicutes	f__Lachnospiraceae	s__Coprococcus_eutactus	t__SGB5121	0.75	-0.0950334	0.213617	0.51903	PFS≥12 months	No
p__Firmicutes	f__Lachnospiraceae	s__Lachnospiraceae_unclassified_SGB4894	t__SGB4894	0.75	-0.263442	-0.0434637	0.182467	PFS<12 months	No
p__Firmicutes	f__Lachnospiraceae	s__Lachnospiraceae_unclassified_SGB4894	t__SGB4894	0.75	-0.0173688	0.213723	0.442747	PFS≥12 months	No
p__Firmicutes	f__Clostridia_unclassified	s__GGB3277_SGB4327	t__SGB4327_group	0.75	-0.248069	0.0781265	0.400705	PFS<12 months	No
p__Firmicutes	f__Clostridia_unclassified	s__GGB3277_SGB4327	t__SGB4327_group	0.75	-0.142661	0.213979	0.542004	PFS≥12 months	No
p__Proteobacteria	f__Enterobacteriaceae	s__Escherichia_coli	t__SGB10068	0.75	0.264292	0.58665	0.913072	PFS<12 months	Yes
p__Proteobacteria	f__Enterobacteriaceae	s__Escherichia_coli	t__SGB10068	0.75	-0.168835	0.214581	0.574129	PFS≥12 months	No
p__Actinobacteria	f__Eggerthellaceae	s__Slackia_isoflavoniconvertens	t__SGB14773_group	0.75	-0.198251	0.0586143	0.320853	PFS<12 months	No
p__Actinobacteria	f__Eggerthellaceae	s__Slackia_isoflavoniconvertens	t__SGB14773_group	0.75	-0.0496489	0.219374	0.499925	PFS≥12 months	No
p__Firmicutes	f__Lachnospiraceae	s__Ruminococcus_lactaris	t__SGB4557	0.75	-0.500348	-0.188581	0.108366	PFS<12 months	No
p__Firmicutes	f__Lachnospiraceae	s__Ruminococcus_lactaris	t__SGB4557	0.75	-0.113195	0.227613	0.565118	PFS≥12 months	No
p__Firmicutes	f__Clostridiaceae	s__Clostridium_sp_AM33_3	t__SGB4711	0.75	-0.0770402	0.0926613	0.260104	PFS<12 months	No
p__Firmicutes	f__Clostridiaceae	s__Clostridium_sp_AM33_3	t__SGB4711	0.75	0.052472	0.231354	0.416216	PFS≥12 months	Yes
p__Firmicutes	f__Lachnospiraceae	s__Anaerobutyricum_hallii	t__SGB4537	0.75	0.00716529	0.295802	0.609557	PFS<12 months	Yes
p__Firmicutes	f__Lachnospiraceae	s__Anaerobutyricum_hallii	t__SGB4537	0.75	-0.120848	0.232091	0.582404	PFS≥12 months	No
p__Bacteroidetes	f__Barnesiellaceae	s__Coprobacter_secundus	t__SGB1962	0.75	-0.222044	-0.00187174	0.209857	PFS<12 months	No
p__Bacteroidetes	f__Barnesiellaceae	s__Coprobacter_secundus	t__SGB1962	0.75	-0.00733351	0.23236	0.471053	PFS≥12 months	No
p__Firmicutes	f__Ruminococcaceae	s__Gemmiger_SGB15295	t__SGB15295_group	0.75	-0.495165	-0.191644	0.113425	PFS<12 months	No
p__Firmicutes	f__Ruminococcaceae	s__Gemmiger_SGB15295	t__SGB15295_group	0.75	-0.0949612	0.241684	0.575624	PFS≥12 months	No
p__Firmicutes	f__Lachnospiraceae	s__Lacrimispora_amygdalina	t__SGB4716	0.75	-0.244883	-0.0447816	0.155225	PFS<12 months	No
p__Firmicutes	f__Lachnospiraceae	s__Lacrimispora_amygdalina	t__SGB4716	0.75	0.00944853	0.242943	0.468152	PFS≥12 months	Yes
p__Firmicutes	f__Clostridia_unclassified	s__Clostridia_bacterium	t__SGB14861	0.75	-0.11355	0.108951	0.316704	PFS<12 months	No
p__Firmicutes	f__Clostridia_unclassified	s__Clostridia_bacterium	t__SGB14861	0.75	0.0130736	0.245547	0.468884	PFS≥12 months	Yes
p__Firmicutes	f__Erysipelotrichaceae	s__Faecalitalea_cylindroides	t__SGB6790	0.75	-0.160932	0.0792029	0.325435	PFS<12 months	No
p__Firmicutes	f__Erysipelotrichaceae	s__Faecalitalea_cylindroides	t__SGB6790	0.75	-0.0189051	0.246791	0.523458	PFS≥12 months	No
p__Firmicutes	f__Eubacteriaceae	s__Eubacterium_sp_AM28_29	t__SGB6796_group	0.75	-0.0444666	0.248539	0.535278	PFS<12 months	No
p__Firmicutes	f__Eubacteriaceae	s__Eubacterium_sp_AM28_29	t__SGB6796_group	0.75	-0.0690845	0.247126	0.567652	PFS≥12 months	No
p__Firmicutes	f__Oscillospiraceae	s__Dysosmobacter_sp_NSJ_60	t__SGB15124	0.75	-0.627439	-0.399174	-0.159537	PFS<12 months	Yes
p__Firmicutes	f__Oscillospiraceae	s__Dysosmobacter_sp_NSJ_60	t__SGB15124	0.75	-0.0137497	0.247463	0.506315	PFS≥12 months	No
p__Firmicutes	f__Ruminococcaceae	s__Flavonifractor_plautii	t__SGB15132	0.75	-0.0910568	0.235072	0.540612	PFS<12 months	No
p__Firmicutes	f__Ruminococcaceae	s__Flavonifractor_plautii	t__SGB15132	0.75	-0.0842977	0.251995	0.61871	PFS≥12 months	No
p__Firmicutes	f__Ruminococcaceae	s__Ruminococcus_bromii	t__SGB4285_group	0.75	-0.540244	-0.203138	0.121291	PFS<12 months	No
p__Firmicutes	f__Ruminococcaceae	s__Ruminococcus_bromii	t__SGB4285_group	0.75	-0.0894607	0.258543	0.603033	PFS≥12 months	No
p__Firmicutes	f__Erysipelotrichaceae	s__GGB3034_SGB4030	t__SGB4030	0.75	-0.323366	-0.123419	0.0919469	PFS<12 months	No
p__Firmicutes	f__Erysipelotrichaceae	s__GGB3034_SGB4030	t__SGB4030	0.75	0.0278647	0.259263	0.500845	PFS≥12 months	Yes
p__Bacteroidetes	f__Odoribacteraceae	s__Butyricimonas_virosa	t__SGB1784	0.75	-0.0687175	0.13034	0.305943	PFS<12 months	No
p__Bacteroidetes	f__Odoribacteraceae	s__Butyricimonas_virosa	t__SGB1784	0.75	0.0624185	0.262465	0.455046	PFS≥12 months	Yes
p__Actinobacteria	f__Bifidobacteriaceae	s__Bifidobacterium_bifidum	t__SGB17256	0.75	0.000978343	0.291127	0.596801	PFS<12 months	Yes
p__Actinobacteria	f__Bifidobacteriaceae	s__Bifidobacterium_bifidum	t__SGB17256	0.75	-0.0640229	0.264528	0.599974	PFS≥12 months	No
p__Firmicutes	f__Clostridia_unclassified	s__Clostridia_bacterium	t__SGB14311	0.75	-0.413219	-0.0928969	0.228534	PFS<12 months	No
p__Firmicutes	f__Clostridia_unclassified	s__Clostridia_bacterium	t__SGB14311	0.75	-0.0784383	0.26833	0.609552	PFS≥12 months	No
p__Bacteroidetes	f__Bacteroidaceae	s__Bacteroides_cellulosilyticus	t__SGB1844	0.75	-0.194942	0.0422182	0.283982	PFS<12 months	No
p__Bacteroidetes	f__Bacteroidaceae	s__Bacteroides_cellulosilyticus	t__SGB1844	0.75	0.00551182	0.268967	0.544424	PFS≥12 months	Yes
p__Firmicutes	f__Acidaminococcaceae	s__Phascolarctobacterium_succinatutens	t__SGB5765_group	0.75	-0.0223486	0.207719	0.458858	PFS<12 months	No
p__Firmicutes	f__Acidaminococcaceae	s__Phascolarctobacterium_succinatutens	t__SGB5765_group	0.75	0.0321126	0.272178	0.542344	PFS≥12 months	Yes
p__Firmicutes	f__Clostridia_unclassified	s__Clostridia_bacterium	t__SGB15377	0.75	-0.112047	0.0562742	0.23115	PFS<12 months	No
p__Firmicutes	f__Clostridia_unclassified	s__Clostridia_bacterium	t__SGB15377	0.75	0.0932418	0.273583	0.462992	PFS≥12 months	Yes
p__Firmicutes	f__FGB42691	s__GGB51441_SGB71759	t__SGB71759	0.75	-0.267207	-0.0169631	0.221861	PFS<12 months	No
p__Firmicutes	f__FGB42691	s__GGB51441_SGB71759	t__SGB71759	0.75	0.0187079	0.290214	0.528501	PFS≥12 months	Yes
p__Firmicutes	f__Ruminococcaceae	s__GGB9705_SGB15224	t__SGB15224	0.75	-0.571489	-0.348138	-0.120751	PFS<12 months	Yes
p__Firmicutes	f__Ruminococcaceae	s__GGB9705_SGB15224	t__SGB15224	0.75	0.0461758	0.291054	0.552356	PFS≥12 months	Yes
p__Bacteroidetes	f__Rikenellaceae	s__Alistipes_putredinis	t__SGB2318	0.75	-0.13074	0.110924	0.367077	PFS<12 months	No
p__Bacteroidetes	f__Rikenellaceae	s__Alistipes_putredinis	t__SGB2318	0.75	0.0214118	0.291299	0.553419	PFS≥12 months	Yes
p__Firmicutes	f__Acidaminococcaceae	s__Phascolarctobacterium_faecium	t__SGB5792	0.75	-0.196117	0.0234555	0.24382	PFS<12 months	No
p__Firmicutes	f__Acidaminococcaceae	s__Phascolarctobacterium_faecium	t__SGB5792	0.75	0.0470097	0.298187	0.533823	PFS≥12 months	Yes
p__Firmicutes	f__Clostridia_unclassified	s__Clostridia_bacterium	t__SGB14954	0.75	-0.250576	-0.0365963	0.16682	PFS<12 months	No
p__Firmicutes	f__Clostridia_unclassified	s__Clostridia_bacterium	t__SGB14954	0.75	0.0745051	0.301775	0.525488	PFS≥12 months	Yes
p__Firmicutes	f__Lachnospiraceae	s__Blautia_sp_MSK_21_1	t__SGB4829	0.75	-0.342053	-0.100605	0.143423	PFS<12 months	No
p__Firmicutes	f__Lachnospiraceae	s__Blautia_sp_MSK_21_1	t__SGB4829	0.75	0.0427355	0.304111	0.566097	PFS≥12 months	Yes
p__Firmicutes	f__Clostridia_unclassified	s__Clostridia_bacterium	t__SGB15373	0.75	-0.328864	-0.0591101	0.190234	PFS<12 months	No
p__Firmicutes	f__Clostridia_unclassified	s__Clostridia_bacterium	t__SGB15373	0.75	0.0295249	0.306517	0.577162	PFS≥12 months	Yes
p__Bacteroidetes	f__Tannerellaceae	s__Parabacteroides_merdae	t__SGB1949	0.75	0.0546699	0.328921	0.612962	PFS<12 months	Yes
p__Bacteroidetes	f__Tannerellaceae	s__Parabacteroides_merdae	t__SGB1949	0.75	0.00799812	0.306921	0.602193	PFS≥12 months	Yes
p__Firmicutes	f__Ruminococcaceae	s__GGB9614_SGB15049	t__SGB15049	0.75	0.0168502	0.20264	0.392013	PFS<12 months	Yes
p__Firmicutes	f__Ruminococcaceae	s__GGB9614_SGB15049	t__SGB15049	0.75	0.095305	0.307101	0.523642	PFS≥12 months	Yes
p__Firmicutes	f__Streptococcaceae	s__Streptococcus_gordonii	t__SGB8053	0.75	0.0862916	0.351913	0.616239	PFS<12 months	Yes
p__Firmicutes	f__Streptococcaceae	s__Streptococcus_gordonii	t__SGB8053	0.75	0.0138312	0.312456	0.584218	PFS≥12 months	Yes
p__Bacteroidetes	f__Bacteroidaceae	s__Bacteroides_ovatus	t__SGB1871	0.75	-0.0941633	0.164429	0.417333	PFS<12 months	No
p__Bacteroidetes	f__Bacteroidaceae	s__Bacteroides_ovatus	t__SGB1871	0.75	0.0250259	0.315281	0.594509	PFS≥12 months	Yes
p__Firmicutes	f__Lachnospiraceae	s__Lachnospira_eligens	t__SGB5082_group	0.75	-0.482586	-0.234483	0.0123023	PFS<12 months	No
p__Firmicutes	f__Lachnospiraceae	s__Lachnospira_eligens	t__SGB5082_group	0.75	0.0246256	0.315853	0.602696	PFS≥12 months	Yes
p__Firmicutes	f__Clostridiaceae	s__Clostridiaceae_bacterium_OM08_6BH	t__SGB4768	0.75	-0.400514	-0.151108	0.0726218	PFS<12 months	No
p__Firmicutes	f__Clostridiaceae	s__Clostridiaceae_bacterium_OM08_6BH	t__SGB4768	0.75	0.0548413	0.317033	0.579726	PFS≥12 months	Yes
p__Firmicutes	f__Lachnospiraceae	s__Lachnospiraceae_bacterium_OF09_6	t__SGB4966	0.75	-0.229228	-0.0320833	0.17828	PFS<12 months	No
p__Firmicutes	f__Lachnospiraceae	s__Lachnospiraceae_bacterium_OF09_6	t__SGB4966	0.75	0.0940986	0.325934	0.5431	PFS≥12 months	Yes
p__Firmicutes	f__Clostridia_unclassified	s__Clostridia_bacterium	t__SGB15374	0.75	-0.234337	0.0522817	0.346849	PFS<12 months	No
p__Firmicutes	f__Clostridia_unclassified	s__Clostridia_bacterium	t__SGB15374	0.75	0.0161949	0.327962	0.640963	PFS≥12 months	Yes
p__Bacteroidetes	f__Rikenellaceae	s__Alistipes_inops	t__SGB2286	0.75	-0.563368	-0.230981	0.094754	PFS<12 months	No
p__Bacteroidetes	f__Rikenellaceae	s__Alistipes_inops	t__SGB2286	0.75	0.00602269	0.328555	0.701323	PFS≥12 months	Yes
p__Actinobacteria	f__Bifidobacteriaceae	s__Bifidobacterium_animalis	t__SGB17278	0.75	-0.284337	0.0714027	0.399768	PFS<12 months	No
p__Actinobacteria	f__Bifidobacteriaceae	s__Bifidobacterium_animalis	t__SGB17278	0.75	-0.00545095	0.349166	0.733903	PFS≥12 months	No
p__Firmicutes	f__Eubacteriaceae	s__Eubacteriaceae_bacterium	t__SGB4546	0.75	-0.112747	0.0973588	0.306893	PFS<12 months	No
p__Firmicutes	f__Eubacteriaceae	s__Eubacteriaceae_bacterium	t__SGB4546	0.75	0.123368	0.358904	0.583126	PFS≥12 months	Yes
p__Bacteroidetes	f__Barnesiellaceae	s__Barnesiella_intestinihominis	t__SGB1965	0.75	-0.541519	-0.242398	0.0552659	PFS<12 months	No
p__Bacteroidetes	f__Barnesiellaceae	s__Barnesiella_intestinihominis	t__SGB1965	0.75	0.0394468	0.359446	0.684748	PFS≥12 months	Yes
p__Firmicutes	f__Lachnospiraceae	s__Lachnospiraceae_bacterium_OM04_12BH	t__SGB4893	0.75	-0.0071653	0.166956	0.330132	PFS<12 months	No
p__Firmicutes	f__Lachnospiraceae	s__Lachnospiraceae_bacterium_OM04_12BH	t__SGB4893	0.75	0.176877	0.359806	0.546991	PFS≥12 months	Yes
p__Firmicutes	f__Lachnospiraceae	s__Lachnospiraceae_unclassified_SGB4924	t__SGB4924_group	0.75	-0.279514	-0.069072	0.137198	PFS<12 months	No
p__Firmicutes	f__Lachnospiraceae	s__Lachnospiraceae_unclassified_SGB4924	t__SGB4924_group	0.75	0.134488	0.361806	0.585333	PFS≥12 months	Yes
p__Firmicutes	f__Clostridiaceae	s__Clostridium_sp_AF36_4	t__SGB4644	0.75	-0.716663	-0.476036	-0.249168	PFS<12 months	Yes
p__Firmicutes	f__Clostridiaceae	s__Clostridium_sp_AF36_4	t__SGB4644	0.75	0.104958	0.365232	0.64196	PFS≥12 months	Yes
p__Firmicutes	f__Clostridiales_unclassified	s__Clostridiales_bacterium_KLE1615	t__SGB5090_group	0.75	-0.186097	0.0945403	0.366305	PFS<12 months	No
p__Firmicutes	f__Clostridiales_unclassified	s__Clostridiales_bacterium_KLE1615	t__SGB5090_group	0.75	0.0810248	0.370364	0.664285	PFS≥12 months	Yes
p__Firmicutes	f__Ruminococcaceae	s__GGB9627_SGB15081	t__SGB15081	0.75	-0.296484	-0.0861987	0.106015	PFS<12 months	No
p__Firmicutes	f__Ruminococcaceae	s__GGB9627_SGB15081	t__SGB15081	0.75	0.153731	0.384027	0.613945	PFS≥12 months	Yes
p__Bacteroidetes	f__Odoribacteraceae	s__Odoribacter_splanchnicus	t__SGB1790	0.75	-0.0668323	0.174898	0.427279	PFS<12 months	No
p__Bacteroidetes	f__Odoribacteraceae	s__Odoribacter_splanchnicus	t__SGB1790	0.75	0.132648	0.38748	0.646385	PFS≥12 months	Yes
p__Firmicutes	f__Clostridia_unclassified	s__Clostridia_unclassified_SGB6276	t__SGB6276	0.75	-0.276942	-0.11381	0.0442642	PFS<12 months	No
p__Firmicutes	f__Clostridia_unclassified	s__Clostridia_unclassified_SGB6276	t__SGB6276	0.75	0.214283	0.400864	0.570292	PFS≥12 months	Yes
p__Firmicutes	f__Streptococcaceae	s__Streptococcus_salivarius	t__SGB8007_group	0.75	0.273728	0.530073	0.772974	PFS<12 months	Yes
p__Firmicutes	f__Streptococcaceae	s__Streptococcus_salivarius	t__SGB8007_group	0.75	0.143081	0.421839	0.69786	PFS≥12 months	Yes
p__Firmicutes	f__Ruminococcaceae	s__GGB9642_SGB15119	t__SGB15119	0.75	-0.0265489	0.305067	0.642922	PFS<12 months	No
p__Firmicutes	f__Ruminococcaceae	s__GGB9642_SGB15119	t__SGB15119	0.75	0.0623686	0.432288	0.79592	PFS≥12 months	Yes
p__Firmicutes	f__Veillonellaceae	s__Veillonella_dispar	t__SGB6952	0.75	0.00982588	0.281572	0.561597	PFS<12 months	Yes
p__Firmicutes	f__Veillonellaceae	s__Veillonella_dispar	t__SGB6952	0.75	0.141313	0.433437	0.755257	PFS≥12 months	Yes
p__Firmicutes	f__Ruminococcaceae	s__Ruminococcaceae_unclassified_SGB15234	t__SGB15234	0.75	-0.445733	-0.202533	0.047222	PFS<12 months	No
p__Firmicutes	f__Ruminococcaceae	s__Ruminococcaceae_unclassified_SGB15234	t__SGB15234	0.75	0.150306	0.438984	0.692938	PFS≥12 months	Yes
p__Actinobacteria	f__Bifidobacteriaceae	s__Bifidobacterium_dentium	t__SGB17234	0.75	0.159474	0.516121	0.890404	PFS<12 months	Yes
p__Actinobacteria	f__Bifidobacteriaceae	s__Bifidobacterium_dentium	t__SGB17234	0.75	0.047698	0.441194	0.827782	PFS≥12 months	Yes
p__Firmicutes	f__Oscillospiraceae	s__Oscillibacter_sp_ER4	t__SGB15254	0.75	-0.335909	-0.0987958	0.151599	PFS<12 months	No
p__Firmicutes	f__Oscillospiraceae	s__Oscillibacter_sp_ER4	t__SGB15254	0.75	0.200585	0.45112	0.72595	PFS≥12 months	Yes
p__Bacteroidetes	f__Rikenellaceae	s__Alistipes_finegoldii	t__SGB2301	0.75	-0.0944949	0.203	0.521597	PFS<12 months	No
p__Bacteroidetes	f__Rikenellaceae	s__Alistipes_finegoldii	t__SGB2301	0.75	0.128491	0.451235	0.78886	PFS≥12 months	Yes
p__Firmicutes	f__Enterococcaceae	s__Enterococcus_faecium	t__SGB7967	0.75	0.212027	0.47849	0.742465	PFS<12 months	Yes
p__Firmicutes	f__Enterococcaceae	s__Enterococcus_faecium	t__SGB7967	0.75	0.159836	0.456208	0.764577	PFS≥12 months	Yes
p__Firmicutes	f__Veillonellaceae	s__Dialister_invisus	t__SGB5825_group	0.75	0.683516	1.02892	1.37166	PFS<12 months	Yes
p__Firmicutes	f__Veillonellaceae	s__Dialister_invisus	t__SGB5825_group	0.75	0.0973448	0.469107	0.846234	PFS≥12 months	Yes
p__Bacteroidetes	f__Bacteroidaceae	s__Bacteroides_eggerthii	t__SGB1829	0.75	-0.221851	0.0375393	0.292255	PFS<12 months	No
p__Bacteroidetes	f__Bacteroidaceae	s__Bacteroides_eggerthii	t__SGB1829	0.75	0.189742	0.475882	0.769382	PFS≥12 months	Yes
p__Firmicutes	f__FGB2916	s__GGB9237_SGB14179	t__SGB14179	0.75	-0.220917	-0.0491015	0.144577	PFS<12 months	No
p__Firmicutes	f__FGB2916	s__GGB9237_SGB14179	t__SGB14179	0.75	0.274159	0.47715	0.668047	PFS≥12 months	Yes
p__Firmicutes	f__Ruminococcaceae	s__GGB9709_SGB15238	t__SGB15238	0.75	-0.0589219	0.162749	0.371109	PFS<12 months	No
p__Firmicutes	f__Ruminococcaceae	s__GGB9709_SGB15238	t__SGB15238	0.75	0.251639	0.483748	0.725176	PFS≥12 months	Yes
p__Firmicutes	f__Lactobacillaceae	s__Lactobacillus_gasseri	t__SGB7038_group	0.75	0.0850115	0.36249	0.619594	PFS<12 months	Yes
p__Firmicutes	f__Lactobacillaceae	s__Lactobacillus_gasseri	t__SGB7038_group	0.75	0.210447	0.488968	0.77699	PFS≥12 months	Yes
p__Firmicutes	f__Veillonellaceae	s__Veillonella_atypica	t__SGB6936	0.75	0.0663791	0.262379	0.45887	PFS<12 months	Yes
p__Firmicutes	f__Veillonellaceae	s__Veillonella_atypica	t__SGB6936	0.75	0.292406	0.495661	0.721913	PFS≥12 months	Yes
p__Firmicutes	f__Streptococcaceae	s__Streptococcus_mutans	t__SGB8000	0.75	-0.365301	-0.0702158	0.217963	PFS<12 months	No
p__Firmicutes	f__Streptococcaceae	s__Streptococcus_mutans	t__SGB8000	0.75	0.189451	0.502337	0.819849	PFS≥12 months	Yes
p__Bacteroidetes	f__Bacteroidales_unclassified	s__Phocaeicola_vulgatus	t__SGB1814	0.75	-0.0831153	0.171223	0.411004	PFS<12 months	No
p__Bacteroidetes	f__Bacteroidales_unclassified	s__Phocaeicola_vulgatus	t__SGB1814	0.75	0.230315	0.51102	0.762587	PFS≥12 months	Yes
p__Firmicutes	f__Enterococcaceae	s__Enterococcus_faecalis	t__SGB7962	0.75	0.0999251	0.393339	0.699559	PFS<12 months	Yes
p__Firmicutes	f__Enterococcaceae	s__Enterococcus_faecalis	t__SGB7962	0.75	0.207693	0.529663	0.858574	PFS≥12 months	Yes
p__Actinobacteria	f__Bifidobacteriaceae	s__Alloscardovia_omnicolens	t__SGB17300	0.75	-0.227135	0.0158406	0.276328	PFS<12 months	No
p__Actinobacteria	f__Bifidobacteriaceae	s__Alloscardovia_omnicolens	t__SGB17300	0.75	0.259068	0.545313	0.828579	PFS≥12 months	Yes
p__Firmicutes	f__Lachnospiraceae	s__Lachnospiraceae_bacterium	t__SGB5060	0.75	-0.164055	0.0941819	0.363773	PFS<12 months	No
p__Firmicutes	f__Lachnospiraceae	s__Lachnospiraceae_bacterium	t__SGB5060	0.75	0.258339	0.548222	0.839255	PFS≥12 months	Yes
p__Firmicutes	f__Clostridia_unclassified	s__GGB9758_SGB15368	t__SGB15368	0.75	-0.643333	-0.321219	0.000810445	PFS<12 months	No
p__Firmicutes	f__Clostridia_unclassified	s__GGB9758_SGB15368	t__SGB15368	0.75	0.202757	0.565468	0.918296	PFS≥12 months	Yes
p__Bacteroidetes	f__Bacteroidales_unclassified	s__Phocaeicola_massiliensis	t__SGB1812	0.75	-0.0676526	0.226213	0.50188	PFS<12 months	No
p__Bacteroidetes	f__Bacteroidales_unclassified	s__Phocaeicola_massiliensis	t__SGB1812	0.75	0.29382	0.600923	0.927068	PFS≥12 months	Yes
p__Firmicutes	f__Lactobacillaceae	s__Lacticaseibacillus_paracasei	t__SGB7142	0.75	0.0177105	0.281849	0.56727	PFS<12 months	Yes
p__Firmicutes	f__Lactobacillaceae	s__Lacticaseibacillus_paracasei	t__SGB7142	0.75	0.313408	0.611473	0.91504	PFS≥12 months	Yes
p__Euryarchaeota	f__Methanobacteriaceae	s__Methanobrevibacter_smithii	t__SGB714_group	0.75	-0.0688866	0.239049	0.53832	PFS<12 months	No
p__Euryarchaeota	f__Methanobacteriaceae	s__Methanobrevibacter_smithii	t__SGB714_group	0.75	0.295969	0.636439	0.967677	PFS≥12 months	Yes
p__Firmicutes	f__Streptococcaceae	s__Streptococcus_anginosus	t__SGB8028_group	0.75	0.316074	0.577114	0.823175	PFS<12 months	Yes
p__Firmicutes	f__Streptococcaceae	s__Streptococcus_anginosus	t__SGB8028_group	0.75	0.3946	0.665599	0.950399	PFS≥12 months	Yes
p__Firmicutes	f__Veillonellaceae	s__Veillonella_parvula	t__SGB6939	0.75	-0.498938	-0.233815	0.0399384	PFS<12 months	No
p__Firmicutes	f__Veillonellaceae	s__Veillonella_parvula	t__SGB6939	0.75	0.424957	0.714334	1.01537	PFS≥12 months	Yes
p__Proteobacteria	f__Pasteurellaceae	s__Haemophilus_parainfluenzae	t__SGB9712_group	0.75	0.0539668	0.364738	0.63681	PFS<12 months	Yes
p__Proteobacteria	f__Pasteurellaceae	s__Haemophilus_parainfluenzae	t__SGB9712_group	0.75	0.401861	0.738332	1.05097	PFS≥12 months	Yes
p__Firmicutes	f__Ruminococcaceae	s__Eubacterium_siraeum	t__SGB4198_group	0.75	-0.218607	0.0710381	0.357725	PFS<12 months	No
p__Firmicutes	f__Ruminococcaceae	s__Eubacterium_siraeum	t__SGB4198_group	0.75	0.578348	0.899067	1.23681	PFS≥12 months	Yes
p__Firmicutes	f__Lachnospiraceae	s__Roseburia_intestinalis	t__SGB4951	0.9	-0.635571	-0.234075	0.176617	PFS<12 months	No
p__Firmicutes	f__Lachnospiraceae	s__Roseburia_intestinalis	t__SGB4951	0.9	-1.28476	-0.862376	-0.419579	PFS≥12 months	Yes
p__Firmicutes	f__Clostridia_unclassified	s__GGB2980_SGB3962	t__SGB3962	0.9	-0.432023	-0.0331988	0.365518	PFS<12 months	No
p__Firmicutes	f__Clostridia_unclassified	s__GGB2980_SGB3962	t__SGB3962	0.9	-1.11932	-0.695698	-0.270303	PFS≥12 months	Yes
p__Firmicutes	f__Clostridia_unclassified	s__Clostridia_unclassified_SGB66170	t__SGB66170	0.9	-0.657175	-0.372064	-0.0907995	PFS<12 months	Yes
p__Firmicutes	f__Clostridia_unclassified	s__Clostridia_unclassified_SGB66170	t__SGB66170	0.9	-1.03194	-0.691368	-0.366951	PFS≥12 months	Yes
p__Firmicutes	f__Lachnospiraceae	s__Roseburia_hominis	t__SGB4936	0.9	-0.419979	-0.106348	0.214911	PFS<12 months	No
p__Firmicutes	f__Lachnospiraceae	s__Roseburia_hominis	t__SGB4936	0.9	-1.0262	-0.691274	-0.329072	PFS≥12 months	Yes
p__Firmicutes	f__Clostridia_unclassified	s__Clostridia_bacterium	t__SGB14854	0.9	-0.707928	-0.344874	0.0331421	PFS<12 months	No
p__Firmicutes	f__Clostridia_unclassified	s__Clostridia_bacterium	t__SGB14854	0.9	-1.04353	-0.623811	-0.183536	PFS≥12 months	Yes
p__Firmicutes	f__Clostridia_unclassified	s__Clostridia_bacterium	t__SGB15401	0.9	-0.600662	-0.247256	0.0982956	PFS<12 months	No
p__Firmicutes	f__Clostridia_unclassified	s__Clostridia_bacterium	t__SGB15401	0.9	-1.03133	-0.620345	-0.234914	PFS≥12 months	Yes
p__Firmicutes	f__Erysipelotrichaceae	s__Turicibacter_sanguinis	t__SGB6847	0.9	-0.204322	0.264651	0.712644	PFS<12 months	No
p__Firmicutes	f__Erysipelotrichaceae	s__Turicibacter_sanguinis	t__SGB6847	0.9	-1.095	-0.599529	-0.125373	PFS≥12 months	Yes
p__Firmicutes	f__Clostridia_unclassified	s__Clostridia_bacterium	t__SGB15390	0.9	-0.450537	-0.0269817	0.416355	PFS<12 months	No
p__Firmicutes	f__Clostridia_unclassified	s__Clostridia_bacterium	t__SGB15390	0.9	-1.06051	-0.594913	-0.109058	PFS≥12 months	Yes
p__Firmicutes	f__Lachnospiraceae	s__Ruminococcus_torques	t__SGB4608	0.9	-0.409241	0.0394783	0.478132	PFS<12 months	No
p__Firmicutes	f__Lachnospiraceae	s__Ruminococcus_torques	t__SGB4608	0.9	-1.07591	-0.587358	-0.124884	PFS≥12 months	Yes
p__Firmicutes	f__Clostridia_unclassified	s__Clostridia_unclassified_SGB15402	t__SGB15402	0.9	-0.431421	-0.120059	0.207183	PFS<12 months	No
p__Firmicutes	f__Clostridia_unclassified	s__Clostridia_unclassified_SGB15402	t__SGB15402	0.9	-0.959422	-0.583974	-0.22674	PFS≥12 months	Yes
p__Firmicutes	f__Clostridia_unclassified	s__Clostridia_unclassified_SGB4121	t__SGB4121	0.9	-0.512187	-0.115375	0.284057	PFS<12 months	No
p__Firmicutes	f__Clostridia_unclassified	s__Clostridia_unclassified_SGB4121	t__SGB4121	0.9	-1.00807	-0.581054	-0.130873	PFS≥12 months	Yes
p__Actinobacteria	f__Eggerthellaceae	s__Adlercreutzia_equolifaciens	t__SGB14797_group	0.9	-0.604172	-0.2459	0.13085	PFS<12 months	No
p__Actinobacteria	f__Eggerthellaceae	s__Adlercreutzia_equolifaciens	t__SGB14797_group	0.9	-0.925307	-0.541131	-0.12234	PFS≥12 months	Yes
p__Firmicutes	f__Ruminococcaceae	s__Bittarella_massiliensis	t__SGB7263	0.9	-0.433093	-0.0680512	0.328107	PFS<12 months	No
p__Firmicutes	f__Ruminococcaceae	s__Bittarella_massiliensis	t__SGB7263	0.9	-0.908781	-0.510217	-0.0869391	PFS≥12 months	Yes
p__Firmicutes	f__Clostridia_unclassified	s__Clostridia_bacterium	t__SGB15382	0.9	-0.491359	-0.123199	0.260493	PFS<12 months	No
p__Firmicutes	f__Clostridia_unclassified	s__Clostridia_bacterium	t__SGB15382	0.9	-0.876626	-0.471935	-0.0770525	PFS≥12 months	Yes
p__Firmicutes	f__Clostridia_unclassified	s__Clostridia_bacterium	t__SGB53497	0.9	-0.409522	0.00567397	0.390214	PFS<12 months	No
p__Firmicutes	f__Clostridia_unclassified	s__Clostridia_bacterium	t__SGB53497	0.9	-0.856418	-0.470704	-0.037124	PFS≥12 months	Yes
p__Actinobacteria	f__Eggerthellaceae	s__Eggerthella_lenta	t__SGB14809	0.9	-0.283889	0.137821	0.566756	PFS<12 months	No
p__Actinobacteria	f__Eggerthellaceae	s__Eggerthella_lenta	t__SGB14809	0.9	-0.889118	-0.446482	0.0269733	PFS≥12 months	No
p__Firmicutes	f__Clostridiales_unclassified	s__Evtepia_gabavorous	t__SGB15120	0.9	-0.66759	-0.170506	0.300234	PFS<12 months	No
p__Firmicutes	f__Clostridiales_unclassified	s__Evtepia_gabavorous	t__SGB15120	0.9	-0.933542	-0.432196	0.09396	PFS≥12 months	No
p__Firmicutes	f__FGB1217	s__GGB2982_SGB3964	t__SGB3964	0.9	-0.190161	0.0894037	0.368139	PFS<12 months	No
p__Firmicutes	f__FGB1217	s__GGB2982_SGB3964	t__SGB3964	0.9	-0.733475	-0.427424	-0.113609	PFS≥12 months	Yes
p__Firmicutes	f__Clostridia_unclassified	s__Candidatus_Parachristensenella_avicola	t__SGB58519	0.9	-0.37384	-0.03899	0.324266	PFS<12 months	No
p__Firmicutes	f__Clostridia_unclassified	s__Candidatus_Parachristensenella_avicola	t__SGB58519	0.9	-0.804222	-0.426493	-0.0744212	PFS≥12 months	Yes
p__Firmicutes	f__Erysipelotrichaceae	s__Coprobacillus_cateniformis	t__SGB6771	0.9	-0.243887	0.0965501	0.444401	PFS<12 months	No
p__Firmicutes	f__Erysipelotrichaceae	s__Coprobacillus_cateniformis	t__SGB6771	0.9	-0.797621	-0.410407	-0.0357686	PFS≥12 months	Yes
p__Firmicutes	f__Ruminococcaceae	s__Ruminococcaceae_unclassified_SGB4425	t__SGB4425_group	0.9	-0.239275	0.105486	0.457465	PFS<12 months	No
p__Firmicutes	f__Ruminococcaceae	s__Ruminococcaceae_unclassified_SGB4425	t__SGB4425_group	0.9	-0.804837	-0.408629	-0.0178343	PFS≥12 months	Yes
p__Firmicutes	f__FGB2882	s__GGB9186_SGB14125	t__SGB14125	0.9	-0.160338	0.0734085	0.300303	PFS<12 months	No
p__Firmicutes	f__FGB2882	s__GGB9186_SGB14125	t__SGB14125	0.9	-0.657923	-0.407763	-0.137244	PFS≥12 months	Yes
p__Bacteroidetes	f__Rikenellaceae	s__Alistipes_senegalensis	t__SGB2296	0.9	-0.35525	-0.0772379	0.202892	PFS<12 months	No
p__Bacteroidetes	f__Rikenellaceae	s__Alistipes_senegalensis	t__SGB2296	0.9	-0.727078	-0.405329	-0.084873	PFS≥12 months	Yes
p__Firmicutes	f__FGB1340	s__GGB3256_SGB4303	t__SGB4303	0.9	-0.597693	-0.0635661	0.476398	PFS<12 months	No
p__Firmicutes	f__FGB1340	s__GGB3256_SGB4303	t__SGB4303	0.9	-1.01999	-0.405235	0.191015	PFS≥12 months	No
p__Firmicutes	f__Clostridia_unclassified	s__Clostridia_unclassified_SGB14844	t__SGB14844	0.9	-0.625213	-0.27216	0.067091	PFS<12 months	No
p__Firmicutes	f__Clostridia_unclassified	s__Clostridia_unclassified_SGB14844	t__SGB14844	0.9	-0.7687	-0.396558	-0.00787872	PFS≥12 months	Yes
p__Firmicutes	f__Clostridiaceae	s__Clostridiaceae_bacterium	t__SGB4269	0.9	-0.531732	-0.231417	0.054657	PFS<12 months	No
p__Firmicutes	f__Clostridiaceae	s__Clostridiaceae_bacterium	t__SGB4269	0.9	-0.719392	-0.392737	-0.0505967	PFS≥12 months	Yes
p__Firmicutes	f__Lachnospiraceae	s__Fusicatenibacter_saccharivorans	t__SGB4874	0.9	-0.388346	-0.024553	0.331427	PFS<12 months	No
p__Firmicutes	f__Lachnospiraceae	s__Fusicatenibacter_saccharivorans	t__SGB4874	0.9	-0.790721	-0.384786	-0.0252792	PFS≥12 months	Yes
p__Firmicutes	f__Lachnospiraceae	s__Faecalicatena_fissicatena	t__SGB4871_group	0.9	-0.849214	-0.471557	-0.0922903	PFS<12 months	Yes
p__Firmicutes	f__Lachnospiraceae	s__Faecalicatena_fissicatena	t__SGB4871_group	0.9	-0.796751	-0.372591	0.0418005	PFS≥12 months	No
p__Firmicutes	f__Clostridia_unclassified	s__Candidatus_Avimicrobium_caecorum	t__SGB15350	0.9	-0.326678	-0.00850246	0.314173	PFS<12 months	No
p__Firmicutes	f__Clostridia_unclassified	s__Candidatus_Avimicrobium_caecorum	t__SGB15350	0.9	-0.703314	-0.368445	-0.0278191	PFS≥12 months	Yes
p__Firmicutes	f__Christensenellaceae	s__Christensenellaceae_bacterium	t__SGB14127	0.9	-0.543353	-0.211217	0.108355	PFS<12 months	No
p__Firmicutes	f__Christensenellaceae	s__Christensenellaceae_bacterium	t__SGB14127	0.9	-0.725947	-0.36522	-0.0120108	PFS≥12 months	Yes
p__Firmicutes	f__Clostridiaceae	s__Clostridium_sp_AF15_49	t__SGB5111	0.9	-0.576917	-0.237801	0.117611	PFS<12 months	No
p__Firmicutes	f__Clostridiaceae	s__Clostridium_sp_AF15_49	t__SGB5111	0.9	-0.757107	-0.362587	0.0214898	PFS≥12 months	No
p__Firmicutes	f__Streptococcaceae	s__Streptococcus_thermophilus	t__SGB8002	0.9	0.137136	0.562986	0.979116	PFS<12 months	Yes
p__Firmicutes	f__Streptococcaceae	s__Streptococcus_thermophilus	t__SGB8002	0.9	-0.816645	-0.361873	0.103303	PFS≥12 months	No
p__Bacteroidetes	f__Bacteroidaceae	s__Bacteroides_intestinalis	t__SGB1846	0.9	-0.0115971	0.34908	0.704336	PFS<12 months	No
p__Bacteroidetes	f__Bacteroidaceae	s__Bacteroides_intestinalis	t__SGB1846	0.9	-0.757523	-0.361715	0.0407911	PFS≥12 months	No
p__Firmicutes	f__Ruminococcaceae	s__Faecalibacterium_prausnitzii	t__SGB15332_group	0.9	-0.138988	0.232131	0.627783	PFS<12 months	No
p__Firmicutes	f__Ruminococcaceae	s__Faecalibacterium_prausnitzii	t__SGB15332_group	0.9	-0.784463	-0.357172	0.0523087	PFS≥12 months	No
p__Firmicutes	f__FGB40382	s__GGB45491_SGB63163	t__SGB63163	0.9	-0.406501	-0.0868412	0.227019	PFS<12 months	No
p__Firmicutes	f__FGB40382	s__GGB45491_SGB63163	t__SGB63163	0.9	-0.705024	-0.347096	0.000416408	PFS≥12 months	No
p__Firmicutes	f__Ruminococcaceae	s__Ruminococcaceae_unclassified_SGB15265	t__SGB15265_group	0.9	-0.531084	-0.206137	0.10932	PFS<12 months	No
p__Firmicutes	f__Ruminococcaceae	s__Ruminococcaceae_unclassified_SGB15265	t__SGB15265_group	0.9	-0.676627	-0.340674	0.019082	PFS≥12 months	No
p__Actinobacteria	f__FGB9370	s__GGB51959_SGB72479	t__SGB72479	0.9	-0.12763	0.208198	0.514219	PFS<12 months	No
p__Actinobacteria	f__FGB9370	s__GGB51959_SGB72479	t__SGB72479	0.9	-0.671518	-0.338842	-0.0106371	PFS≥12 months	Yes
p__Firmicutes	f__FGB3048	s__GGB9559_SGB14969	t__SGB14969	0.9	-0.314194	-0.0618556	0.180889	PFS<12 months	No
p__Firmicutes	f__FGB3048	s__GGB9559_SGB14969	t__SGB14969	0.9	-0.61332	-0.336833	-0.0791158	PFS≥12 months	Yes
p__Firmicutes	f__Peptostreptococcaceae	s__Romboutsia_timonensis	t__SGB6148	0.9	-0.334852	0.0637204	0.459645	PFS<12 months	No
p__Firmicutes	f__Peptostreptococcaceae	s__Romboutsia_timonensis	t__SGB6148	0.9	-0.74878	-0.32802	0.0981325	PFS≥12 months	No
p__Firmicutes	f__Clostridia_unclassified	s__Clostridia_bacterium	t__SGB3989	0.9	-0.398038	-0.0990703	0.198885	PFS<12 months	No
p__Firmicutes	f__Clostridia_unclassified	s__Clostridia_bacterium	t__SGB3989	0.9	-0.655147	-0.327853	-0.0246189	PFS≥12 months	Yes
p__Firmicutes	f__Christensenellaceae	s__Christensenellaceae_bacterium_NSJ_53	t__SGB82545	0.9	-0.0947482	0.11101	0.32942	PFS<12 months	No
p__Firmicutes	f__Christensenellaceae	s__Christensenellaceae_bacterium_NSJ_53	t__SGB82545	0.9	-0.558328	-0.32446	-0.0957139	PFS≥12 months	Yes
p__Firmicutes	f__Lachnospiraceae	s__Blautia_caecimuris	t__SGB4862	0.9	-0.265168	0.15052	0.578751	PFS<12 months	No
p__Firmicutes	f__Lachnospiraceae	s__Blautia_caecimuris	t__SGB4862	0.9	-0.776026	-0.32076	0.117782	PFS≥12 months	No
p__Firmicutes	f__Lachnospiraceae	s__Ruminococcus_gnavus	t__SGB4584	0.9	-0.407471	0.0837176	0.543873	PFS<12 months	No
p__Firmicutes	f__Lachnospiraceae	s__Ruminococcus_gnavus	t__SGB4584	0.9	-0.829961	-0.319007	0.189148	PFS≥12 months	No
p__Firmicutes	f__Clostridia_unclassified	s__Candidatus_Pararuminococcus_gallinarum	t__SGB63327	0.9	-0.432112	-0.149046	0.124299	PFS<12 months	No
p__Firmicutes	f__Clostridia_unclassified	s__Candidatus_Pararuminococcus_gallinarum	t__SGB63327	0.9	-0.619338	-0.314713	-0.00620338	PFS≥12 months	Yes
p__Firmicutes	f__Lachnospiraceae	s__Dorea_longicatena	t__SGB4582_group	0.9	-0.311419	0.155774	0.603957	PFS<12 months	No
p__Firmicutes	f__Lachnospiraceae	s__Dorea_longicatena	t__SGB4582_group	0.9	-0.825597	-0.307841	0.170128	PFS≥12 months	No
p__Firmicutes	f__Ruminococcaceae	s__GGB9667_SGB15164	t__SGB15164	0.9	-0.227689	0.0913463	0.435488	PFS<12 months	No
p__Firmicutes	f__Ruminococcaceae	s__GGB9667_SGB15164	t__SGB15164	0.9	-0.683997	-0.30561	0.0629272	PFS≥12 months	No
p__Firmicutes	f__Clostridia_unclassified	s__Clostridia_bacterium	t__SGB3957	0.9	-0.218313	0.15186	0.49016	PFS<12 months	No
p__Firmicutes	f__Clostridia_unclassified	s__Clostridia_bacterium	t__SGB3957	0.9	-0.696016	-0.288098	0.0886188	PFS≥12 months	No
p__Firmicutes	f__Erysipelotrichaceae	s__Faecalibacillus_faecis	t__SGB6750	0.9	-0.258606	0.0564909	0.353348	PFS<12 months	No
p__Firmicutes	f__Erysipelotrichaceae	s__Faecalibacillus_faecis	t__SGB6750	0.9	-0.649505	-0.287384	0.0685966	PFS≥12 months	No
p__Firmicutes	f__Ruminococcaceae	s__GGB9602_SGB15031	t__SGB15031	0.9	-0.523141	-0.193774	0.148462	PFS<12 months	No
p__Firmicutes	f__Ruminococcaceae	s__GGB9602_SGB15031	t__SGB15031	0.9	-0.665253	-0.282732	0.0962583	PFS≥12 months	No
p__Firmicutes	f__Ruminococcaceae	s__Ruminococcaceae_bacterium	t__SGB15278	0.9	-0.134107	0.140031	0.421748	PFS<12 months	No
p__Firmicutes	f__Ruminococcaceae	s__Ruminococcaceae_bacterium	t__SGB15278	0.9	-0.586521	-0.28105	0.0238533	PFS≥12 months	No
p__Firmicutes	f__Firmicutes_unclassified	s__Firmicutes_bacterium	t__SGB49188	0.9	-0.604516	-0.297185	-0.0144248	PFS<12 months	Yes
p__Firmicutes	f__Firmicutes_unclassified	s__Firmicutes_bacterium	t__SGB49188	0.9	-0.61331	-0.280685	0.0424251	PFS≥12 months	No
p__Firmicutes	f__Clostridia_unclassified	s__Clostridia_bacterium	t__SGB3574	0.9	-0.0254179	0.282158	0.571667	PFS<12 months	No
p__Firmicutes	f__Clostridia_unclassified	s__Clostridia_bacterium	t__SGB3574	0.9	-0.601156	-0.279227	0.0505465	PFS≥12 months	No
p__Firmicutes	f__Lachnospiraceae	s__Blautia_hydrogenotrophica	t__SGB4677	0.9	-0.262437	0.0446125	0.366751	PFS<12 months	No
p__Firmicutes	f__Lachnospiraceae	s__Blautia_hydrogenotrophica	t__SGB4677	0.9	-0.617055	-0.276623	0.0567673	PFS≥12 months	No
p__Firmicutes	f__Ruminococcaceae	s__GGB9632_SGB15089	t__SGB15089	0.9	-0.42581	-0.0665538	0.283915	PFS<12 months	No
p__Firmicutes	f__Ruminococcaceae	s__GGB9632_SGB15089	t__SGB15089	0.9	-0.65857	-0.275309	0.0878806	PFS≥12 months	No
p__Firmicutes	f__Clostridiaceae	s__Butyricicoccus_sp_AM29_23AC	t__SGB14991	0.9	-0.247239	0.125205	0.487203	PFS<12 months	No
p__Firmicutes	f__Clostridiaceae	s__Butyricicoccus_sp_AM29_23AC	t__SGB14991	0.9	-0.669878	-0.272816	0.108897	PFS≥12 months	No
p__Firmicutes	f__Lachnospiraceae	s__Lachnospira_pectinoschiza	t__SGB5075_group	0.9	-0.363983	0.0125516	0.403479	PFS<12 months	No
p__Firmicutes	f__Lachnospiraceae	s__Lachnospira_pectinoschiza	t__SGB5075_group	0.9	-0.692498	-0.270318	0.12972	PFS≥12 months	No
p__Firmicutes	f__Christensenellaceae	s__Christensenellaceae_bacterium_NSJ_44	t__SGB7265	0.9	-0.145402	0.136762	0.430329	PFS<12 months	No
p__Firmicutes	f__Christensenellaceae	s__Christensenellaceae_bacterium_NSJ_44	t__SGB7265	0.9	-0.591875	-0.269533	0.0387529	PFS≥12 months	No
p__Firmicutes	f__Ruminococcaceae	s__Faecalibacterium_prausnitzii	t__SGB15318_group	0.9	-0.374878	-0.0418715	0.310018	PFS<12 months	No
p__Firmicutes	f__Ruminococcaceae	s__Faecalibacterium_prausnitzii	t__SGB15318_group	0.9	-0.623054	-0.269441	0.0800481	PFS≥12 months	No
p__Firmicutes	f__FGB1434	s__GGB3510_SGB4687	t__SGB4687	0.9	-0.491766	-0.115919	0.249457	PFS<12 months	No
p__Firmicutes	f__FGB1434	s__GGB3510_SGB4687	t__SGB4687	0.9	-0.673695	-0.263673	0.126554	PFS≥12 months	No
p__Firmicutes	f__Ruminococcaceae	s__GGB9512_SGB14909	t__SGB14909	0.9	-0.544019	-0.192683	0.152409	PFS<12 months	No
p__Firmicutes	f__Ruminococcaceae	s__GGB9512_SGB14909	t__SGB14909	0.9	-0.638082	-0.260017	0.138711	PFS≥12 months	No
p__Firmicutes	f__Clostridiaceae	s__Clostridium_sp_AM49_4BH	t__SGB4652	0.9	-0.668521	-0.289304	0.055704	PFS<12 months	No
p__Firmicutes	f__Clostridiaceae	s__Clostridium_sp_AM49_4BH	t__SGB4652	0.9	-0.635354	-0.258987	0.119904	PFS≥12 months	No
p__Firmicutes	f__Lachnospiraceae	s__Eisenbergiella_tayi	t__SGB4988	0.9	-0.0491709	0.269949	0.592257	PFS<12 months	No
p__Firmicutes	f__Lachnospiraceae	s__Eisenbergiella_tayi	t__SGB4988	0.9	-0.626111	-0.258274	0.0793623	PFS≥12 months	No
p__Firmicutes	f__Clostridiaceae	s__Clostridium_sp_Marseille_P3244	t__SGB29302	0.9	-0.213727	0.160271	0.534396	PFS<12 months	No
p__Firmicutes	f__Clostridiaceae	s__Clostridium_sp_Marseille_P3244	t__SGB29302	0.9	-0.638003	-0.256286	0.137708	PFS≥12 months	No
p__Firmicutes	f__Lachnospiraceae	s__Blautia_schinkii	t__SGB4825	0.9	-0.113446	0.135642	0.378824	PFS<12 months	No
p__Firmicutes	f__Lachnospiraceae	s__Blautia_schinkii	t__SGB4825	0.9	-0.52999	-0.254391	0.0234592	PFS≥12 months	No
p__Firmicutes	f__Erysipelotrichaceae	s__Turicibacter_sanguinis	t__SGB6846	0.9	-0.325843	0.0731876	0.465047	PFS<12 months	No
p__Firmicutes	f__Erysipelotrichaceae	s__Turicibacter_sanguinis	t__SGB6846	0.9	-0.686224	-0.254162	0.192199	PFS≥12 months	No
p__Firmicutes	f__Ruminococcaceae	s__GGB9646_SGB15123	t__SGB15123	0.9	-0.680953	-0.318068	0.0394152	PFS<12 months	No
p__Firmicutes	f__Ruminococcaceae	s__GGB9646_SGB15123	t__SGB15123	0.9	-0.622976	-0.252151	0.147109	PFS≥12 months	No
p__Actinobacteria	f__Eggerthellaceae	s__GGB45432_SGB63101	t__SGB63101	0.9	-0.501953	-0.193338	0.128699	PFS<12 months	No
p__Actinobacteria	f__Eggerthellaceae	s__GGB45432_SGB63101	t__SGB63101	0.9	-0.597644	-0.252012	0.104077	PFS≥12 months	No
p__Actinobacteria	f__Actinomycetaceae	s__Actinomyces_graevenitzii	t__SGB17130	0.9	-0.838026	-0.509712	-0.197919	PFS<12 months	Yes
p__Actinobacteria	f__Actinomycetaceae	s__Actinomyces_graevenitzii	t__SGB17130	0.9	-0.592107	-0.250516	0.106052	PFS≥12 months	No
p__Firmicutes	f__Lachnospiraceae	s__Lachnospiraceae_bacterium_WCA3_601_WT_6H	t__SGB4910	0.9	-0.389682	-0.0539719	0.27537	PFS<12 months	No
p__Firmicutes	f__Lachnospiraceae	s__Lachnospiraceae_bacterium_WCA3_601_WT_6H	t__SGB4910	0.9	-0.60935	-0.246725	0.122234	PFS≥12 months	No
p__Firmicutes	f__Lachnospiraceae	s__Lachnospiraceae_bacterium	t__SGB4780	0.9	-0.580725	-0.25696	0.071459	PFS<12 months	No
p__Firmicutes	f__Lachnospiraceae	s__Lachnospiraceae_bacterium	t__SGB4780	0.9	-0.599359	-0.240187	0.124243	PFS≥12 months	No
p__Firmicutes	f__Lachnospiraceae	s__Eubacterium_rectale	t__SGB4933_group	0.9	-0.616446	-0.270294	0.0602113	PFS<12 months	No
p__Firmicutes	f__Lachnospiraceae	s__Eubacterium_rectale	t__SGB4933_group	0.9	-0.622251	-0.235538	0.0936759	PFS≥12 months	No
p__Firmicutes	f__Lachnospiraceae	s__Lachnospiraceae_bacterium	t__SGB4832	0.9	-0.314623	-0.00918467	0.305622	PFS<12 months	No
p__Firmicutes	f__Lachnospiraceae	s__Lachnospiraceae_bacterium	t__SGB4832	0.9	-0.572993	-0.234499	0.114912	PFS≥12 months	No
p__Bacteroidetes	f__Rikenellaceae	s__Alistipes_dispar	t__SGB2311	0.9	-0.480333	-0.147026	0.192143	PFS<12 months	No
p__Bacteroidetes	f__Rikenellaceae	s__Alistipes_dispar	t__SGB2311	0.9	-0.620546	-0.23157	0.145988	PFS≥12 months	No
p__Firmicutes	f__Lachnospiraceae	s__Lachnospiraceae_bacterium	t__SGB4669	0.9	-0.213587	0.122568	0.452816	PFS<12 months	No
p__Firmicutes	f__Lachnospiraceae	s__Lachnospiraceae_bacterium	t__SGB4669	0.9	-0.614254	-0.231216	0.127893	PFS≥12 months	No
p__Firmicutes	f__Streptococcaceae	s__Lactococcus_lactis	t__SGB7985	0.9	-0.402911	-0.0175025	0.407084	PFS<12 months	No
p__Firmicutes	f__Streptococcaceae	s__Lactococcus_lactis	t__SGB7985	0.9	-0.668091	-0.228018	0.19966	PFS≥12 months	No
p__Bacteroidetes	f__FGB602	s__GGB1420_SGB1957	t__SGB1957	0.9	-0.224693	0.0756773	0.379438	PFS<12 months	No
p__Bacteroidetes	f__FGB602	s__GGB1420_SGB1957	t__SGB1957	0.9	-0.557181	-0.221316	0.120244	PFS≥12 months	No
p__Firmicutes	f__Lachnospiraceae	s__Lachnospiraceae_bacterium	t__SGB4781	0.9	-0.211484	-0.00579558	0.197244	PFS<12 months	No
p__Firmicutes	f__Lachnospiraceae	s__Lachnospiraceae_bacterium	t__SGB4781	0.9	-0.438986	-0.215158	0.00957402	PFS≥12 months	No
p__Firmicutes	f__Ruminococcaceae	s__Ruminococcaceae_bacterium	t__SGB15272	0.9	-0.216862	0.157501	0.560889	PFS<12 months	No
p__Firmicutes	f__Ruminococcaceae	s__Ruminococcaceae_bacterium	t__SGB15272	0.9	-0.657106	-0.210379	0.227752	PFS≥12 months	No
p__Firmicutes	f__FGB3053	s__GGB9581_SGB14999	t__SGB14999	0.9	-0.461868	-0.15875	0.16195	PFS<12 months	No
p__Firmicutes	f__FGB3053	s__GGB9581_SGB14999	t__SGB14999	0.9	-0.558981	-0.210284	0.113605	PFS≥12 months	No
p__Firmicutes	f__Peptostreptococcaceae	s__Intestinibacter_bartlettii	t__SGB6140	0.9	-0.76848	-0.334675	0.0996667	PFS<12 months	No
p__Firmicutes	f__Peptostreptococcaceae	s__Intestinibacter_bartlettii	t__SGB6140	0.9	-0.706564	-0.209977	0.277306	PFS≥12 months	No
p__Firmicutes	f__Ruminococcaceae	s__Agathobaculum_butyriciproducens	t__SGB14993_group	0.9	-0.795822	-0.468948	-0.138562	PFS<12 months	Yes
p__Firmicutes	f__Ruminococcaceae	s__Agathobaculum_butyriciproducens	t__SGB14993_group	0.9	-0.562958	-0.209079	0.142159	PFS≥12 months	No
p__Firmicutes	f__Erysipelotrichaceae	s__Clostridium_spiroforme	t__SGB6747	0.9	-0.030291	0.298457	0.606115	PFS<12 months	No
p__Firmicutes	f__Erysipelotrichaceae	s__Clostridium_spiroforme	t__SGB6747	0.9	-0.562391	-0.208644	0.150245	PFS≥12 months	No
p__Firmicutes	f__Ruminococcaceae	s__Ruminococcus_bicirculans	t__SGB4262	0.9	-0.914536	-0.452452	-0.00486333	PFS<12 months	Yes
p__Firmicutes	f__Ruminococcaceae	s__Ruminococcus_bicirculans	t__SGB4262	0.9	-0.719859	-0.206661	0.310893	PFS≥12 months	No
p__Firmicutes	f__Lachnospiraceae	s__Mediterraneibacter_massiliensis	t__SGB4595	0.9	-0.180345	0.0440265	0.275061	PFS<12 months	No
p__Firmicutes	f__Lachnospiraceae	s__Mediterraneibacter_massiliensis	t__SGB4595	0.9	-0.461797	-0.204298	0.0293391	PFS≥12 months	No
p__Firmicutes	f__Ruminococcaceae	s__Faecalibacterium_prausnitzii	t__SGB15342	0.9	-0.45335	-0.130855	0.212194	PFS<12 months	No
p__Firmicutes	f__Ruminococcaceae	s__Faecalibacterium_prausnitzii	t__SGB15342	0.9	-0.559413	-0.201841	0.166206	PFS≥12 months	No
p__Firmicutes	f__Ruminococcaceae	s__GGB9634_SGB15093	t__SGB15093	0.9	-0.463117	-0.122064	0.213531	PFS<12 months	No
p__Firmicutes	f__Ruminococcaceae	s__GGB9634_SGB15093	t__SGB15093	0.9	-0.569351	-0.200658	0.154861	PFS≥12 months	No
p__Firmicutes	f__Streptococcaceae	s__Streptococcus_sp_263_SSPC	t__SGB8255_group	0.9	-0.409026	-0.112477	0.200748	PFS<12 months	No
p__Firmicutes	f__Streptococcaceae	s__Streptococcus_sp_263_SSPC	t__SGB8255_group	0.9	-0.551246	-0.200406	0.138307	PFS≥12 months	No
p__Actinobacteria	f__Eggerthellaceae	s__Gordonibacter_pamelaeae	t__SGB14807	0.9	-0.304605	0.0821159	0.45077	PFS<12 months	No
p__Actinobacteria	f__Eggerthellaceae	s__Gordonibacter_pamelaeae	t__SGB14807	0.9	-0.604441	-0.199789	0.204625	PFS≥12 months	No
p__Firmicutes	f__Ruminococcaceae	s__Ruminococcus_callidus	t__SGB4422	0.9	-0.567113	-0.27018	0.0390188	PFS<12 months	No
p__Firmicutes	f__Ruminococcaceae	s__Ruminococcus_callidus	t__SGB4422	0.9	-0.541216	-0.199702	0.135076	PFS≥12 months	No
p__Firmicutes	f__FGB12277	s__GGB35068_SGB47850	t__SGB47850	0.9	-0.0596371	0.133514	0.328112	PFS<12 months	No
p__Firmicutes	f__FGB12277	s__GGB35068_SGB47850	t__SGB47850	0.9	-0.414692	-0.198592	0.0208699	PFS≥12 months	No
p__Firmicutes	f__Lachnospiraceae	s__Anaerostipes_hadrus	t__SGB4540_group	0.9	-0.318224	-0.00322897	0.296335	PFS<12 months	No
p__Firmicutes	f__Lachnospiraceae	s__Anaerostipes_hadrus	t__SGB4540_group	0.9	-0.516977	-0.192491	0.141198	PFS≥12 months	No
p__Firmicutes	f__Clostridiaceae	s__Clostridium_phoceensis	t__SGB15154	0.9	-0.544599	-0.0895974	0.334855	PFS<12 months	No
p__Firmicutes	f__Clostridiaceae	s__Clostridium_phoceensis	t__SGB15154	0.9	-0.646815	-0.190552	0.278178	PFS≥12 months	No
p__Firmicutes	f__Ruminococcaceae	s__Gemmiger_formicilis	t__SGB15300	0.9	-0.0936592	0.221341	0.561658	PFS<12 months	No
p__Firmicutes	f__Ruminococcaceae	s__Gemmiger_formicilis	t__SGB15300	0.9	-0.548847	-0.186082	0.169582	PFS≥12 months	No
p__Firmicutes	f__Ruminococcaceae	s__Ruminococcus_sp_AF41_9	t__SGB25497	0.9	-0.273889	-0.0339205	0.206523	PFS<12 months	No
p__Firmicutes	f__Ruminococcaceae	s__Ruminococcus_sp_AF41_9	t__SGB25497	0.9	-0.444305	-0.184275	0.0884009	PFS≥12 months	No
p__Firmicutes	f__Oscillospiraceae	s__Dysosmobacter_welbionis	t__SGB15078	0.9	-0.428786	-0.0730499	0.280836	PFS<12 months	No
p__Firmicutes	f__Oscillospiraceae	s__Dysosmobacter_welbionis	t__SGB15078	0.9	-0.57641	-0.184264	0.200575	PFS≥12 months	No
p__Firmicutes	f__Clostridiales_unclassified	s__Lawsonibacter_sp_NSJ_51	t__SGB15131	0.9	-0.658282	-0.305813	0.0443944	PFS<12 months	No
p__Firmicutes	f__Clostridiales_unclassified	s__Lawsonibacter_sp_NSJ_51	t__SGB15131	0.9	-0.555382	-0.178716	0.220649	PFS≥12 months	No
p__Firmicutes	f__Lachnospiraceae	s__Clostridium_scindens	t__SGB4630_group	0.9	-0.348376	0.0896534	0.485326	PFS<12 months	No
p__Firmicutes	f__Lachnospiraceae	s__Clostridium_scindens	t__SGB4630_group	0.9	-0.658456	-0.177889	0.281838	PFS≥12 months	No
p__Firmicutes	f__Eubacteriaceae	s__Eubacteriaceae_bacterium	t__SGB5043	0.9	-0.5804	-0.247378	0.0903055	PFS<12 months	No
p__Firmicutes	f__Eubacteriaceae	s__Eubacteriaceae_bacterium	t__SGB5043	0.9	-0.530423	-0.177751	0.189664	PFS≥12 months	No
p__Firmicutes	f__Ruminococcaceae	s__GGB9636_SGB15107	t__SGB15107	0.9	-0.249786	-0.0125093	0.224343	PFS<12 months	No
p__Firmicutes	f__Ruminococcaceae	s__GGB9636_SGB15107	t__SGB15107	0.9	-0.439583	-0.17664	0.0840074	PFS≥12 months	No
p__Firmicutes	f__Lachnospiraceae	s__Blautia_wexlerae	t__SGB4837_group	0.9	-0.0259433	0.230713	0.475776	PFS<12 months	No
p__Firmicutes	f__Lachnospiraceae	s__Blautia_wexlerae	t__SGB4837_group	0.9	-0.458745	-0.176392	0.0997197	PFS≥12 months	No
p__Firmicutes	f__Clostridia_unclassified	s__Clostridia_bacterium	t__SGB15395	0.9	-0.274416	0.0678375	0.409663	PFS<12 months	No
p__Firmicutes	f__Clostridia_unclassified	s__Clostridia_bacterium	t__SGB15395	0.9	-0.539452	-0.173187	0.211428	PFS≥12 months	No
p__Firmicutes	f__Lachnospiraceae	s__Lachnospiraceae_bacterium	t__SGB4808	0.9	-0.290629	0.018743	0.314054	PFS<12 months	No
p__Firmicutes	f__Lachnospiraceae	s__Lachnospiraceae_bacterium	t__SGB4808	0.9	-0.508045	-0.168296	0.172216	PFS≥12 months	No
p__Firmicutes	f__Lactobacillaceae	s__Limosilactobacillus_fermentum	t__SGB7106	0.9	-0.0863794	0.236311	0.559796	PFS<12 months	No
p__Firmicutes	f__Lactobacillaceae	s__Limosilactobacillus_fermentum	t__SGB7106	0.9	-0.517754	-0.166078	0.195545	PFS≥12 months	No
p__Firmicutes	f__Lachnospiraceae	s__Lachnospiraceae_bacterium	t__SGB4909	0.9	0.014262	0.270329	0.519555	PFS<12 months	Yes
p__Firmicutes	f__Lachnospiraceae	s__Lachnospiraceae_bacterium	t__SGB4909	0.9	-0.439583	-0.164046	0.112218	PFS≥12 months	No
p__Firmicutes	f__Clostridiaceae	s__Clostridium_disporicum	t__SGB6178	0.9	-0.570269	-0.164612	0.23029	PFS<12 months	No
p__Firmicutes	f__Clostridiaceae	s__Clostridium_disporicum	t__SGB6178	0.9	-0.566708	-0.163352	0.269252	PFS≥12 months	No
p__Firmicutes	f__Lachnospiraceae	s__Lachnospiraceae_bacterium	t__SGB4964	0.9	-0.710145	-0.308346	0.0795403	PFS<12 months	No
p__Firmicutes	f__Lachnospiraceae	s__Lachnospiraceae_bacterium	t__SGB4964	0.9	-0.592815	-0.162534	0.266126	PFS≥12 months	No
p__Firmicutes	f__Clostridia_unclassified	s__Clostridia_bacterium	t__SGB14932	0.9	-0.378222	-0.110448	0.154125	PFS<12 months	No
p__Firmicutes	f__Clostridia_unclassified	s__Clostridia_bacterium	t__SGB14932	0.9	-0.444988	-0.160992	0.13939	PFS≥12 months	No
p__Firmicutes	f__Ruminococcaceae	s__GGB9694_SGB15203	t__SGB15203	0.9	-0.342091	-0.0982466	0.14872	PFS<12 months	No
p__Firmicutes	f__Ruminococcaceae	s__GGB9694_SGB15203	t__SGB15203	0.9	-0.435515	-0.160302	0.117036	PFS≥12 months	No
p__Firmicutes	f__Lachnospiraceae	s__Lachnospiraceae_bacterium_NSJ_46	t__SGB47656	0.9	-0.435154	-0.153365	0.123517	PFS<12 months	No
p__Firmicutes	f__Lachnospiraceae	s__Lachnospiraceae_bacterium_NSJ_46	t__SGB47656	0.9	-0.486048	-0.160291	0.155064	PFS≥12 months	No
p__Firmicutes	f__Clostridiales_unclassified	s__Intestinimonas_massiliensis	t__SGB15127	0.9	-0.547149	-0.235372	0.0838639	PFS<12 months	No
p__Firmicutes	f__Clostridiales_unclassified	s__Intestinimonas_massiliensis	t__SGB15127	0.9	-0.487816	-0.156401	0.181845	PFS≥12 months	No
p__Firmicutes	f__Clostridiales_Family_XIII_Incertae_Sedis	s__Mogibacterium_diversum	t__SGB3922	0.9	-0.267879	0.0445848	0.346371	PFS<12 months	No
p__Firmicutes	f__Clostridiales_Family_XIII_Incertae_Sedis	s__Mogibacterium_diversum	t__SGB3922	0.9	-0.490009	-0.155441	0.171665	PFS≥12 months	No
p__Firmicutes	f__Erysipelotrichaceae	s__Solobacterium_SGB6833	t__SGB6833_group	0.9	-0.422334	-0.0893728	0.256302	PFS<12 months	No
p__Firmicutes	f__Erysipelotrichaceae	s__Solobacterium_SGB6833	t__SGB6833_group	0.9	-0.522986	-0.152697	0.227287	PFS≥12 months	No
p__Actinobacteria	f__Actinomycetaceae	s__Actinomyces_sp_S6_Spd3	t__SGB17132_group	0.9	-0.403323	-0.121511	0.167233	PFS<12 months	No
p__Actinobacteria	f__Actinomycetaceae	s__Actinomyces_sp_S6_Spd3	t__SGB17132_group	0.9	-0.477517	-0.151245	0.167966	PFS≥12 months	No
p__Firmicutes	f__Lachnospiraceae	s__Lachnospiraceae_bacterium	t__SGB5200	0.9	-0.324616	-0.106858	0.122166	PFS<12 months	No
p__Firmicutes	f__Lachnospiraceae	s__Lachnospiraceae_bacterium	t__SGB5200	0.9	-0.381313	-0.150508	0.0938015	PFS≥12 months	No
p__Firmicutes	f__Clostridiaceae	s__Clostridium_SGB6179	t__SGB6179	0.9	-0.702879	-0.356994	-0.022034	PFS<12 months	Yes
p__Firmicutes	f__Clostridiaceae	s__Clostridium_SGB6179	t__SGB6179	0.9	-0.524281	-0.149925	0.227606	PFS≥12 months	No
p__Actinobacteria	f__Eggerthellaceae	s__Gordonibacter_urolithinfaciens	t__SGB14808	0.9	-0.271635	0.00918926	0.295374	PFS<12 months	No
p__Actinobacteria	f__Eggerthellaceae	s__Gordonibacter_urolithinfaciens	t__SGB14808	0.9	-0.451169	-0.149541	0.170464	PFS≥12 months	No
p__Actinobacteria	f__FGB25442	s__GGB51960_SGB72480	t__SGB72480	0.9	-0.362641	-0.0421212	0.288884	PFS<12 months	No
p__Actinobacteria	f__FGB25442	s__GGB51960_SGB72480	t__SGB72480	0.9	-0.478503	-0.149173	0.201349	PFS≥12 months	No
p__Firmicutes	f__Lachnospiraceae	s__GGB3433_SGB4573	t__SGB4573_group	0.9	-0.813904	-0.428977	-0.0543104	PFS<12 months	Yes
p__Firmicutes	f__Lachnospiraceae	s__GGB3433_SGB4573	t__SGB4573_group	0.9	-0.570866	-0.148233	0.275635	PFS≥12 months	No
p__Firmicutes	f__Streptococcaceae	s__Streptococcus_sp_A12	t__SGB8059_group	0.9	-0.413155	-0.0440773	0.334421	PFS<12 months	No
p__Firmicutes	f__Streptococcaceae	s__Streptococcus_sp_A12	t__SGB8059_group	0.9	-0.548578	-0.140791	0.247798	PFS≥12 months	No
p__Firmicutes	f__Clostridiaceae	s__Clostridiaceae_bacterium	t__SGB4629	0.9	-0.281968	-0.0546455	0.179624	PFS<12 months	No
p__Firmicutes	f__Clostridiaceae	s__Clostridiaceae_bacterium	t__SGB4629	0.9	-0.397162	-0.139012	0.119055	PFS≥12 months	No
p__Firmicutes	f__Lachnospiraceae	s__Lachnospiraceae_bacterium	t__SGB4782	0.9	-0.341434	0.0265385	0.420841	PFS<12 months	No
p__Firmicutes	f__Lachnospiraceae	s__Lachnospiraceae_bacterium	t__SGB4782	0.9	-0.577703	-0.138024	0.26104	PFS≥12 months	No
p__Firmicutes	f__Ruminococcaceae	s__Hydrogeniiclostidium_mannosilyticum	t__SGB14890	0.9	-0.042498	0.206608	0.435776	PFS<12 months	No
p__Firmicutes	f__Ruminococcaceae	s__Hydrogeniiclostidium_mannosilyticum	t__SGB14890	0.9	-0.396157	-0.136979	0.119145	PFS≥12 months	No
p__Firmicutes	f__Ruminococcaceae	s__Clostridium_leptum	t__SGB14853	0.9	-0.367515	-0.0200461	0.324406	PFS<12 months	No
p__Firmicutes	f__Ruminococcaceae	s__Clostridium_leptum	t__SGB14853	0.9	-0.492761	-0.135243	0.23659	PFS≥12 months	No
p__Firmicutes	f__Firmicutes_unclassified	s__Firmicutes_bacterium_AF16_15	t__SGB4993	0.9	-0.574295	-0.24161	0.105904	PFS<12 months	No
p__Firmicutes	f__Firmicutes_unclassified	s__Firmicutes_bacterium_AF16_15	t__SGB4993	0.9	-0.505752	-0.134661	0.255165	PFS≥12 months	No
p__Firmicutes	f__Ruminococcaceae	s__Ruminococcaceae_bacterium	t__SGB15273	0.9	-0.55502	-0.106792	0.310377	PFS<12 months	No
p__Firmicutes	f__Ruminococcaceae	s__Ruminococcaceae_bacterium	t__SGB15273	0.9	-0.60913	-0.133808	0.330964	PFS≥12 months	No
p__Firmicutes	f__Lachnospiraceae	s__Sellimonas_intestinalis	t__SGB4617	0.9	0.219553	0.658527	1.08589	PFS<12 months	Yes
p__Firmicutes	f__Lachnospiraceae	s__Sellimonas_intestinalis	t__SGB4617	0.9	-0.62318	-0.133139	0.336028	PFS≥12 months	No
p__Firmicutes	f__Lachnospiraceae	s__GGB3746_SGB5089	t__SGB5089	0.9	-0.253085	0.0584733	0.361304	PFS<12 months	No
p__Firmicutes	f__Lachnospiraceae	s__GGB3746_SGB5089	t__SGB5089	0.9	-0.461771	-0.131363	0.210824	PFS≥12 months	No
p__Firmicutes	f__Clostridiales_unclassified	s__Intestinimonas_gabonensis	t__SGB79840	0.9	-0.706575	-0.411566	-0.0994871	PFS<12 months	Yes
p__Firmicutes	f__Clostridiales_unclassified	s__Intestinimonas_gabonensis	t__SGB79840	0.9	-0.475744	-0.130591	0.215999	PFS≥12 months	No
p__Firmicutes	f__Lachnospiraceae	s__Blautia_SGB4805	t__SGB4805	0.9	-0.0357165	0.270925	0.5956	PFS<12 months	No
p__Firmicutes	f__Lachnospiraceae	s__Blautia_SGB4805	t__SGB4805	0.9	-0.473277	-0.130333	0.227397	PFS≥12 months	No
p__Firmicutes	f__Clostridiaceae	s__Clostridium_sp_NSJ_42	t__SGB6174_group	0.9	-0.751053	-0.28054	0.168325	PFS<12 months	No
p__Firmicutes	f__Clostridiaceae	s__Clostridium_sp_NSJ_42	t__SGB6174_group	0.9	-0.630296	-0.125642	0.407871	PFS≥12 months	No
p__Firmicutes	f__Ruminococcaceae	s__Massilimaliae_timonensis	t__SGB7253	0.9	-0.474523	-0.133477	0.209836	PFS<12 months	No
p__Firmicutes	f__Ruminococcaceae	s__Massilimaliae_timonensis	t__SGB7253	0.9	-0.492444	-0.124281	0.228375	PFS≥12 months	No
p__Actinobacteria	f__Coriobacteriia_unclassified	s__Coriobacteriia_bacterium	t__SGB14770	0.9	-0.392651	-0.0673037	0.244359	PFS<12 months	No
[truncated: 2,341 more rows]

## Sheet: Table S3
BCL (%)	Non-zero slope (⇅PFS≥12 m, ⇅PFS<12m)	Diff. abun.	Diff. abun. at T0 only (%)	Diff. abun. after start of ICB
100	1 (1, 0)	3 (0.69%)	1 (0.23%)	1 (0.23%)
97	38 (24, 16)	36 (8.29%)	4 (0.92%)	17 (3.92%)
95	58 (37, 23)	58 (13.36%)	10 (2.30%)	25 (5.67%)
90	99 (62, 41)	99 (22.81%)	20 (4.61%)	42 (9.68%)
75	204 (124, 108)	216 (49.77%)	35 (8.06%)	87 (20.05%)
50	324 (223, 214)	342 (78.80%)	25 (5.76%)	117 (26.96%)
0	434	434 (100%)	0 (0%)	0 (0%)

## Sheet: Table S4
phylum	family	species	SGB	visit	BCL	lower bound	median	upper bound	higher abund in	diff abund
p__Bacteroidetes	f__Bacteroidales_unclassified	s__Phocaeicola_vulgatus	t__SGB1814	T0	0.5	-2.23344	-1.85042	-1.5027	PFS<12 months	Yes
p__Bacteroidetes	f__Bacteroidales_unclassified	s__Phocaeicola_vulgatus	t__SGB1814	T1	0.5	-1.87416	-1.52777	-1.18936	PFS<12 months	Yes
p__Bacteroidetes	f__Bacteroidales_unclassified	s__Phocaeicola_vulgatus	t__SGB1814	T2	0.5	-1.63291	-1.21387	-0.75944	PFS<12 months	Yes
p__Bacteroidetes	f__Bacteroidales_unclassified	s__Phocaeicola_vulgatus	t__SGB1814	T3	0.5	-1.45498	-0.872622	-0.286919	PFS<12 months	Yes
p__Bacteroidetes	f__Prevotellaceae	s__Prevotella_copri_clade_A	t__SGB1626	T0	0.5	-2.02562	-1.62521	-1.23185	PFS<12 months	Yes
p__Bacteroidetes	f__Prevotellaceae	s__Prevotella_copri_clade_A	t__SGB1626	T1	0.5	-2.03694	-1.67958	-1.30805	PFS<12 months	Yes
p__Bacteroidetes	f__Prevotellaceae	s__Prevotella_copri_clade_A	t__SGB1626	T2	0.5	-2.15324	-1.71802	-1.28292	PFS<12 months	Yes
p__Bacteroidetes	f__Prevotellaceae	s__Prevotella_copri_clade_A	t__SGB1626	T3	0.5	-2.35558	-1.78081	-1.16963	PFS<12 months	Yes
p__Firmicutes	f__Ruminococcaceae	s__Gemmiger_SGB15299	t__SGB15299	T0	0.5	-1.96827	-1.49851	-1.05913	PFS<12 months	Yes
p__Firmicutes	f__Ruminococcaceae	s__Gemmiger_SGB15299	t__SGB15299	T1	0.5	-1.8189	-1.3928	-0.979846	PFS<12 months	Yes
p__Firmicutes	f__Ruminococcaceae	s__Gemmiger_SGB15299	t__SGB15299	T2	0.5	-1.77974	-1.27974	-0.794405	PFS<12 months	Yes
p__Firmicutes	f__Ruminococcaceae	s__Gemmiger_SGB15299	t__SGB15299	T3	0.5	-1.85854	-1.18968	-0.518877	PFS<12 months	Yes
p__Bacteroidetes	f__Barnesiellaceae	s__Coprobacter_fastidiosus	t__SGB1963	T0	0.5	-1.7361	-1.4054	-1.075	PFS<12 months	Yes
p__Bacteroidetes	f__Barnesiellaceae	s__Coprobacter_fastidiosus	t__SGB1963	T1	0.5	-1.37393	-1.08049	-0.776422	PFS<12 months	Yes
p__Bacteroidetes	f__Barnesiellaceae	s__Coprobacter_fastidiosus	t__SGB1963	T2	0.5	-1.11007	-0.727099	-0.3873	PFS<12 months	Yes
p__Bacteroidetes	f__Barnesiellaceae	s__Coprobacter_fastidiosus	t__SGB1963	T3	0.5	-0.898283	-0.383304	0.071792	PFS<12 months	No
p__Firmicutes	f__Oscillospiraceae	s__Oscillibacter_sp_ER4	t__SGB15254	T0	0.5	-1.69546	-1.32044	-0.929002	PFS<12 months	Yes
p__Firmicutes	f__Oscillospiraceae	s__Oscillibacter_sp_ER4	t__SGB15254	T1	0.5	-1.12104	-0.769886	-0.443665	PFS<12 months	Yes
p__Firmicutes	f__Oscillospiraceae	s__Oscillibacter_sp_ER4	t__SGB15254	T2	0.5	-0.6389	-0.233938	0.172832	PFS<12 months	No
p__Firmicutes	f__Oscillospiraceae	s__Oscillibacter_sp_ER4	t__SGB15254	T3	0.5	-0.21379	0.334873	0.857222	PFS≥12 months	No
p__Bacteroidetes	f__Bacteroidales_unclassified	s__Phocaeicola_massiliensis	t__SGB1812	T0	0.5	-1.72739	-1.29315	-0.89282	PFS<12 months	Yes
p__Bacteroidetes	f__Bacteroidales_unclassified	s__Phocaeicola_massiliensis	t__SGB1812	T1	0.5	-1.31262	-0.922258	-0.540049	PFS<12 months	Yes
p__Bacteroidetes	f__Bacteroidales_unclassified	s__Phocaeicola_massiliensis	t__SGB1812	T2	0.5	-1.02037	-0.539005	-0.0657327	PFS<12 months	Yes
p__Bacteroidetes	f__Bacteroidales_unclassified	s__Phocaeicola_massiliensis	t__SGB1812	T3	0.5	-0.80114	-0.112846	0.470872	PFS<12 months	No
p__Firmicutes	f__Ruminococcaceae	s__Ruminococcaceae_unclassified_SGB15265	t__SGB15265_group	T0	0.5	-1.56981	-1.24815	-0.937004	PFS<12 months	Yes
p__Firmicutes	f__Ruminococcaceae	s__Ruminococcaceae_unclassified_SGB15265	t__SGB15265_group	T1	0.5	-1.6927	-1.38343	-1.06945	PFS<12 months	Yes
p__Firmicutes	f__Ruminococcaceae	s__Ruminococcaceae_unclassified_SGB15265	t__SGB15265_group	T2	0.5	-1.90674	-1.50616	-1.12483	PFS<12 months	Yes
p__Firmicutes	f__Ruminococcaceae	s__Ruminococcaceae_unclassified_SGB15265	t__SGB15265_group	T3	0.5	-2.16647	-1.63739	-1.12888	PFS<12 months	Yes
p__Firmicutes	f__Lachnospiraceae	s__Lacrimispora_amygdalina	t__SGB4716	T0	0.5	-1.53066	-1.23079	-0.898325	PFS<12 months	Yes
p__Firmicutes	f__Lachnospiraceae	s__Lacrimispora_amygdalina	t__SGB4716	T1	0.5	-1.21754	-0.934063	-0.658646	PFS<12 months	Yes
p__Firmicutes	f__Lachnospiraceae	s__Lacrimispora_amygdalina	t__SGB4716	T2	0.5	-1.00332	-0.657576	-0.304315	PFS<12 months	Yes
p__Firmicutes	f__Lachnospiraceae	s__Lacrimispora_amygdalina	t__SGB4716	T3	0.5	-0.829894	-0.374772	0.0927929	PFS<12 months	No
p__Firmicutes	f__Ruminococcaceae	s__Eubacterium_siraeum	t__SGB4198_group	T0	0.5	-1.63486	-1.18985	-0.742389	PFS<12 months	Yes
p__Firmicutes	f__Ruminococcaceae	s__Eubacterium_siraeum	t__SGB4198_group	T1	0.5	-0.790716	-0.367677	0.0548949	PFS<12 months	No
p__Firmicutes	f__Ruminococcaceae	s__Eubacterium_siraeum	t__SGB4198_group	T2	0.5	-0.061161	0.455993	0.963289	PFS≥12 months	No
p__Firmicutes	f__Ruminococcaceae	s__Eubacterium_siraeum	t__SGB4198_group	T3	0.5	0.593461	1.28158	1.97796	PFS≥12 months	Yes
p__Firmicutes	f__Ruminococcaceae	s__GGB9642_SGB15119	t__SGB15119	T0	0.5	-1.66355	-1.14426	-0.622782	PFS<12 months	Yes
p__Firmicutes	f__Ruminococcaceae	s__GGB9642_SGB15119	t__SGB15119	T1	0.5	-1.47754	-1.01974	-0.538842	PFS<12 months	Yes
p__Firmicutes	f__Ruminococcaceae	s__GGB9642_SGB15119	t__SGB15119	T2	0.5	-1.45203	-0.916828	-0.330644	PFS<12 months	Yes
p__Firmicutes	f__Ruminococcaceae	s__GGB9642_SGB15119	t__SGB15119	T3	0.5	-1.52567	-0.793715	-0.0284195	PFS<12 months	Yes
p__Firmicutes	f__Lachnospiraceae	s__Anaerotignum_faecicola	t__SGB5190	T0	0.5	-1.5109	-1.13311	-0.716313	PFS<12 months	Yes
p__Firmicutes	f__Lachnospiraceae	s__Anaerotignum_faecicola	t__SGB5190	T1	0.5	-1.26989	-0.906132	-0.542987	PFS<12 months	Yes
p__Firmicutes	f__Lachnospiraceae	s__Anaerotignum_faecicola	t__SGB5190	T2	0.5	-1.14182	-0.721165	-0.274775	PFS<12 months	Yes
p__Firmicutes	f__Lachnospiraceae	s__Anaerotignum_faecicola	t__SGB5190	T3	0.5	-1.08341	-0.513436	0.0766341	PFS<12 months	No
p__Firmicutes	f__Clostridiaceae	s__Clostridiaceae_unclassified_SGB4769	t__SGB4769	T0	0.5	-1.42233	-1.12412	-0.79498	PFS<12 months	Yes
p__Firmicutes	f__Clostridiaceae	s__Clostridiaceae_unclassified_SGB4769	t__SGB4769	T1	0.5	-1.17802	-0.875751	-0.593173	PFS<12 months	Yes
p__Firmicutes	f__Clostridiaceae	s__Clostridiaceae_unclassified_SGB4769	t__SGB4769	T2	0.5	-0.995403	-0.655584	-0.285087	PFS<12 months	Yes
p__Firmicutes	f__Clostridiaceae	s__Clostridiaceae_unclassified_SGB4769	t__SGB4769	T3	0.5	-0.874027	-0.422299	0.0810012	PFS<12 months	No
p__Firmicutes	f__Ruminococcaceae	s__GGB9615_SGB15053	t__SGB15053_group	T0	0.5	-1.52627	-1.10688	-0.722205	PFS<12 months	Yes
p__Firmicutes	f__Ruminococcaceae	s__GGB9615_SGB15053	t__SGB15053_group	T1	0.5	-0.886014	-0.48991	-0.140138	PFS<12 months	Yes
p__Firmicutes	f__Ruminococcaceae	s__GGB9615_SGB15053	t__SGB15053_group	T2	0.5	-0.354033	0.111155	0.574623	PFS≥12 months	No
p__Firmicutes	f__Ruminococcaceae	s__GGB9615_SGB15053	t__SGB15053_group	T3	0.5	0.0940855	0.715007	1.34397	PFS≥12 months	Yes
p__Bacteroidetes	f__FGB602	s__GGB1420_SGB1957	t__SGB1957	T0	0.5	-1.41341	-1.09751	-0.792587	PFS<12 months	Yes
p__Bacteroidetes	f__FGB602	s__GGB1420_SGB1957	t__SGB1957	T1	0.5	-1.70115	-1.39008	-1.10322	PFS<12 months	Yes
p__Bacteroidetes	f__FGB602	s__GGB1420_SGB1957	t__SGB1957	T2	0.5	-2.06573	-1.6934	-1.3244	PFS<12 months	Yes
p__Bacteroidetes	f__FGB602	s__GGB1420_SGB1957	t__SGB1957	T3	0.5	-2.46779	-1.99193	-1.49518	PFS<12 months	Yes
p__Bacteroidetes	f__Tannerellaceae	s__Parabacteroides_distasonis	t__SGB1934	T0	0.5	-1.44895	-1.0854	-0.739915	PFS<12 months	Yes
p__Bacteroidetes	f__Tannerellaceae	s__Parabacteroides_distasonis	t__SGB1934	T1	0.5	-1.23522	-0.926751	-0.590329	PFS<12 months	Yes
p__Bacteroidetes	f__Tannerellaceae	s__Parabacteroides_distasonis	t__SGB1934	T2	0.5	-1.11415	-0.749339	-0.326428	PFS<12 months	Yes
p__Bacteroidetes	f__Tannerellaceae	s__Parabacteroides_distasonis	t__SGB1934	T3	0.5	-1.05928	-0.568008	-0.0299566	PFS<12 months	Yes
p__Bacteroidetes	f__Rikenellaceae	s__Alistipes_inops	t__SGB2286	T0	0.5	-1.5692	-1.07115	-0.587	PFS<12 months	Yes
p__Bacteroidetes	f__Rikenellaceae	s__Alistipes_inops	t__SGB2286	T1	0.5	-0.953021	-0.49977	-0.0240526	PFS<12 months	Yes
p__Bacteroidetes	f__Rikenellaceae	s__Alistipes_inops	t__SGB2286	T2	0.5	-0.51429	0.0583742	0.671858	PFS≥12 months	No
p__Bacteroidetes	f__Rikenellaceae	s__Alistipes_inops	t__SGB2286	T3	0.5	-0.156809	0.637195	1.4554	PFS≥12 months	No
p__Bacteroidetes	f__Rikenellaceae	s__Alistipes_finegoldii	t__SGB2301	T0	0.5	-1.54877	-1.06544	-0.584658	PFS<12 months	Yes
p__Bacteroidetes	f__Rikenellaceae	s__Alistipes_finegoldii	t__SGB2301	T1	0.5	-1.24231	-0.824032	-0.4	PFS<12 months	Yes
p__Bacteroidetes	f__Rikenellaceae	s__Alistipes_finegoldii	t__SGB2301	T2	0.5	-1.10751	-0.563513	-0.0596041	PFS<12 months	Yes
p__Bacteroidetes	f__Rikenellaceae	s__Alistipes_finegoldii	t__SGB2301	T3	0.5	-1.03201	-0.353518	0.378088	PFS<12 months	No
p__Firmicutes	f__Lachnospiraceae	s__Lachnospiraceae_bacterium	t__SGB4706	T0	0.5	-1.31518	-1.05442	-0.788597	PFS<12 months	Yes
p__Firmicutes	f__Lachnospiraceae	s__Lachnospiraceae_bacterium	t__SGB4706	T1	0.5	-1.082	-0.847106	-0.593731	PFS<12 months	Yes
p__Firmicutes	f__Lachnospiraceae	s__Lachnospiraceae_bacterium	t__SGB4706	T2	0.5	-0.930453	-0.651283	-0.335363	PFS<12 months	Yes
p__Firmicutes	f__Lachnospiraceae	s__Lachnospiraceae_bacterium	t__SGB4706	T3	0.5	-0.817238	-0.422573	-0.0317307	PFS<12 months	Yes
p__Actinobacteria	f__Coriobacteriaceae	s__Senegalimassilia_anaerobia	t__SGB14824_group	T0	0.5	-1.52578	-1.05156	-0.538491	PFS<12 months	Yes
p__Actinobacteria	f__Coriobacteriaceae	s__Senegalimassilia_anaerobia	t__SGB14824_group	T1	0.5	-1.54032	-1.09001	-0.656004	PFS<12 months	Yes
p__Actinobacteria	f__Coriobacteriaceae	s__Senegalimassilia_anaerobia	t__SGB14824_group	T2	0.5	-1.66975	-1.13265	-0.578951	PFS<12 months	Yes
p__Actinobacteria	f__Coriobacteriaceae	s__Senegalimassilia_anaerobia	t__SGB14824_group	T3	0.5	-1.93431	-1.16142	-0.441552	PFS<12 months	Yes
p__Firmicutes	f__Ruminococcaceae	s__Ruminococcus_bromii	t__SGB4285_group	T0	0.5	-1.54501	-1.0399	-0.563199	PFS<12 months	Yes
p__Firmicutes	f__Ruminococcaceae	s__Ruminococcus_bromii	t__SGB4285_group	T1	0.5	-1.01107	-0.569011	-0.14704	PFS<12 months	Yes
p__Firmicutes	f__Ruminococcaceae	s__Ruminococcus_bromii	t__SGB4285_group	T2	0.5	-0.666377	-0.0949166	0.41559	PFS<12 months	No
p__Firmicutes	f__Ruminococcaceae	s__Ruminococcus_bromii	t__SGB4285_group	T3	0.5	-0.37429	0.388399	1.05156	PFS≥12 months	No
p__Firmicutes	f__Ruminococcaceae	s__Ruminococcaceae_unclassified_SGB15234	t__SGB15234	T0	0.5	-1.40693	-1.0354	-0.639131	PFS<12 months	Yes
p__Firmicutes	f__Ruminococcaceae	s__Ruminococcaceae_unclassified_SGB15234	t__SGB15234	T1	0.5	-0.771983	-0.400923	-0.0525081	PFS<12 months	Yes
p__Firmicutes	f__Ruminococcaceae	s__Ruminococcaceae_unclassified_SGB15234	t__SGB15234	T2	0.5	-0.195108	0.227527	0.649886	PFS≥12 months	No
p__Firmicutes	f__Ruminococcaceae	s__Ruminococcaceae_unclassified_SGB15234	t__SGB15234	T3	0.5	0.310971	0.85887	1.40402	PFS≥12 months	Yes
p__Firmicutes	f__Ruminococcaceae	s__GGB9705_SGB15225	t__SGB15225	T0	0.5	-1.30346	-1.01509	-0.705368	PFS<12 months	Yes
p__Firmicutes	f__Ruminococcaceae	s__GGB9705_SGB15225	t__SGB15225	T1	0.5	-1.13249	-0.845906	-0.56943	PFS<12 months	Yes
p__Firmicutes	f__Ruminococcaceae	s__GGB9705_SGB15225	t__SGB15225	T2	0.5	-1.03318	-0.684509	-0.361217	PFS<12 months	Yes
p__Firmicutes	f__Ruminococcaceae	s__GGB9705_SGB15225	t__SGB15225	T3	0.5	-0.976025	-0.531401	-0.0721112	PFS<12 months	Yes
p__Firmicutes	f__Lachnospiraceae	s__Enterocloster_bolteae	t__SGB4758_group	T0	0.5	-1.21303	-0.91905	-0.599017	PFS<12 months	Yes
p__Firmicutes	f__Lachnospiraceae	s__Enterocloster_bolteae	t__SGB4758_group	T1	0.5	-1.18755	-0.896691	-0.602544	PFS<12 months	Yes
p__Firmicutes	f__Lachnospiraceae	s__Enterocloster_bolteae	t__SGB4758_group	T2	0.5	-1.22292	-0.87532	-0.519381	PFS<12 months	Yes
p__Firmicutes	f__Lachnospiraceae	s__Enterocloster_bolteae	t__SGB4758_group	T3	0.5	-1.33806	-0.841943	-0.38008	PFS<12 months	Yes
p__Firmicutes	f__Oscillospiraceae	s__Dysosmobacter_sp_NSJ_60	t__SGB15124	T0	0.5	-1.27749	-0.917128	-0.589903	PFS<12 months	Yes
p__Firmicutes	f__Oscillospiraceae	s__Dysosmobacter_sp_NSJ_60	t__SGB15124	T1	0.5	-0.601938	-0.274021	0.0578895	PFS<12 months	No
p__Firmicutes	f__Oscillospiraceae	s__Dysosmobacter_sp_NSJ_60	t__SGB15124	T2	0.5	-0.0212307	0.383105	0.77353	PFS≥12 months	No
p__Firmicutes	f__Oscillospiraceae	s__Dysosmobacter_sp_NSJ_60	t__SGB15124	T3	0.5	0.476333	1.00966	1.56228	PFS≥12 months	Yes
p__Proteobacteria	f__Desulfovibrionaceae	s__Bilophila_wadsworthia	t__SGB15452	T0	0.5	-1.30898	-0.917107	-0.577398	PFS<12 months	Yes
p__Proteobacteria	f__Desulfovibrionaceae	s__Bilophila_wadsworthia	t__SGB15452	T1	0.5	-0.973422	-0.635537	-0.294983	PFS<12 months	Yes
p__Proteobacteria	f__Desulfovibrionaceae	s__Bilophila_wadsworthia	t__SGB15452	T2	0.5	-0.744739	-0.341081	0.0751626	PFS<12 months	No
p__Proteobacteria	f__Desulfovibrionaceae	s__Bilophila_wadsworthia	t__SGB15452	T3	0.5	-0.584133	-0.0473232	0.499685	PFS<12 months	No
p__Firmicutes	f__Clostridiaceae	s__Clostridiaceae_bacterium_OM08_6BH	t__SGB4768	T0	0.5	-1.26462	-0.902559	-0.539873	PFS<12 months	Yes
p__Firmicutes	f__Clostridiaceae	s__Clostridiaceae_bacterium_OM08_6BH	t__SGB4768	T1	0.5	-0.762448	-0.430301	-0.102692	PFS<12 months	Yes
p__Firmicutes	f__Clostridiaceae	s__Clostridiaceae_bacterium_OM08_6BH	t__SGB4768	T2	0.5	-0.370509	0.052925	0.443488	PFS≥12 months	No
p__Firmicutes	f__Clostridiaceae	s__Clostridiaceae_bacterium_OM08_6BH	t__SGB4768	T3	0.5	-0.0326533	0.509669	1.0609	PFS≥12 months	No
p__Firmicutes	f__Ruminococcaceae	s__GGB9614_SGB15049	t__SGB15049	T0	0.5	-1.17427	-0.880693	-0.584419	PFS<12 months	Yes
p__Firmicutes	f__Ruminococcaceae	s__GGB9614_SGB15049	t__SGB15049	T1	0.5	-1.03071	-0.773144	-0.49145	PFS<12 months	Yes
p__Firmicutes	f__Ruminococcaceae	s__GGB9614_SGB15049	t__SGB15049	T2	0.5	-0.987622	-0.655414	-0.341396	PFS<12 months	Yes
p__Firmicutes	f__Ruminococcaceae	s__GGB9614_SGB15049	t__SGB15049	T3	0.5	-1.00602	-0.539283	-0.114654	PFS<12 months	Yes
p__Firmicutes	f__Lachnospiraceae	s__Blautia_obeum	t__SGB4809	T0	0.5	-1.17995	-0.851157	-0.508822	PFS<12 months	Yes
p__Firmicutes	f__Lachnospiraceae	s__Blautia_obeum	t__SGB4809	T1	0.5	-1.25236	-0.95546	-0.63648	PFS<12 months	Yes
p__Firmicutes	f__Lachnospiraceae	s__Blautia_obeum	t__SGB4809	T2	0.5	-1.45105	-1.06411	-0.666741	PFS<12 months	Yes
p__Firmicutes	f__Lachnospiraceae	s__Blautia_obeum	t__SGB4809	T3	0.5	-1.69396	-1.16745	-0.635955	PFS<12 months	Yes
p__Firmicutes	f__Clostridiaceae	s__Clostridium_sp_AF36_4	t__SGB4644	T0	0.5	-1.1955	-0.837603	-0.474643	PFS<12 months	Yes
p__Firmicutes	f__Clostridiaceae	s__Clostridium_sp_AF36_4	t__SGB4644	T1	0.5	-0.328954	-0.000523164	0.339192	PFS<12 months	No
p__Firmicutes	f__Clostridiaceae	s__Clostridium_sp_AF36_4	t__SGB4644	T2	0.5	0.421956	0.834132	1.28805	PFS≥12 months	Yes
p__Firmicutes	f__Clostridiaceae	s__Clostridium_sp_AF36_4	t__SGB4644	T3	0.5	1.10856	1.67877	2.29524	PFS≥12 months	Yes
p__Firmicutes	f__Streptococcaceae	s__Streptococcus_mutans	t__SGB8000	T0	0.5	-1.27616	-0.828544	-0.37038	PFS<12 months	Yes
p__Firmicutes	f__Streptococcaceae	s__Streptococcus_mutans	t__SGB8000	T1	0.5	-0.648648	-0.233972	0.160618	PFS<12 months	No
p__Firmicutes	f__Streptococcaceae	s__Streptococcus_mutans	t__SGB8000	T2	0.5	-0.186432	0.360157	0.825802	PFS≥12 months	No
p__Firmicutes	f__Streptococcaceae	s__Streptococcus_mutans	t__SGB8000	T3	0.5	0.240977	0.906288	1.58731	PFS≥12 months	Yes
p__Bacteroidetes	f__Odoribacteraceae	s__Odoribacter_splanchnicus	t__SGB1790	T0	0.5	-1.20929	-0.82789	-0.442513	PFS<12 months	Yes
p__Bacteroidetes	f__Odoribacteraceae	s__Odoribacter_splanchnicus	t__SGB1790	T1	0.5	-0.965805	-0.609645	-0.286531	PFS<12 months	Yes
p__Bacteroidetes	f__Odoribacteraceae	s__Odoribacter_splanchnicus	t__SGB1790	T2	0.5	-0.822348	-0.393535	0.0209188	PFS<12 months	No
p__Bacteroidetes	f__Odoribacteraceae	s__Odoribacter_splanchnicus	t__SGB1790	T3	0.5	-0.768294	-0.183831	0.364626	PFS<12 months	No
p__Firmicutes	f__Erysipelotrichaceae	s__Clostridium_innocuum	t__SGB4037_group	T0	0.5	-1.20875	-0.805295	-0.400233	PFS<12 months	Yes
p__Firmicutes	f__Erysipelotrichaceae	s__Clostridium_innocuum	t__SGB4037_group	T1	0.5	-0.999811	-0.653264	-0.280411	PFS<12 months	Yes
p__Firmicutes	f__Erysipelotrichaceae	s__Clostridium_innocuum	t__SGB4037_group	T2	0.5	-0.940331	-0.489847	-0.0541988	PFS<12 months	Yes
p__Firmicutes	f__Erysipelotrichaceae	s__Clostridium_innocuum	t__SGB4037_group	T3	0.5	-0.954636	-0.339004	0.238961	PFS<12 months	No
p__Firmicutes	f__Clostridia_unclassified	s__GGB9758_SGB15368	t__SGB15368	T0	0.5	-1.29427	-0.79967	-0.316141	PFS<12 months	Yes
p__Firmicutes	f__Clostridia_unclassified	s__GGB9758_SGB15368	t__SGB15368	T1	0.5	-0.36845	0.0864637	0.554046	PFS≥12 months	No
p__Firmicutes	f__Clostridia_unclassified	s__GGB9758_SGB15368	t__SGB15368	T2	0.5	0.422554	0.976026	1.5282	PFS≥12 months	Yes
p__Firmicutes	f__Clostridia_unclassified	s__GGB9758_SGB15368	t__SGB15368	T3	0.5	1.10308	1.88198	2.59325	PFS≥12 months	Yes
p__Firmicutes	f__Clostridia_unclassified	s__Clostridia_bacterium	t__SGB15373	T0	0.5	-1.16647	-0.781324	-0.377064	PFS<12 months	Yes
p__Firmicutes	f__Clostridia_unclassified	s__Clostridia_bacterium	t__SGB15373	T1	0.5	-0.763787	-0.402841	-0.0423066	PFS<12 months	Yes
p__Firmicutes	f__Clostridia_unclassified	s__Clostridia_bacterium	t__SGB15373	T2	0.5	-0.456332	-0.0323472	0.405987	PFS<12 months	No
p__Firmicutes	f__Clostridia_unclassified	s__Clostridia_bacterium	t__SGB15373	T3	0.5	-0.216336	0.343284	0.948788	PFS≥12 months	No
p__Firmicutes	f__Ruminococcaceae	s__Anaerotruncus_colihominis	t__SGB14963	T0	0.5	-1.03183	-0.780586	-0.551052	PFS<12 months	Yes
p__Firmicutes	f__Ruminococcaceae	s__Anaerotruncus_colihominis	t__SGB14963	T1	0.5	-0.73499	-0.515324	-0.288737	PFS<12 months	Yes
p__Firmicutes	f__Ruminococcaceae	s__Anaerotruncus_colihominis	t__SGB14963	T2	0.5	-0.515693	-0.237071	0.0518864	PFS<12 months	No
p__Firmicutes	f__Ruminococcaceae	s__Anaerotruncus_colihominis	t__SGB14963	T3	0.5	-0.336025	0.0561192	0.41847	PFS≥12 months	No
p__Firmicutes	f__Enterococcaceae	s__GGB33516_SGB54347	t__SGB54347	T0	0.5	-1.00657	-0.764053	-0.521754	PFS<12 months	Yes
p__Firmicutes	f__Enterococcaceae	s__GGB33516_SGB54347	t__SGB54347	T1	0.5	-0.671861	-0.435365	-0.227974	PFS<12 months	Yes
p__Firmicutes	f__Enterococcaceae	s__GGB33516_SGB54347	t__SGB54347	T2	0.5	-0.393334	-0.115817	0.137615	PFS<12 months	No
p__Firmicutes	f__Enterococcaceae	s__GGB33516_SGB54347	t__SGB54347	T3	0.5	-0.158446	0.204607	0.546418	PFS≥12 months	No
p__Bacteroidetes	f__Rikenellaceae	s__Alistipes_ihumii	t__SGB2328	T0	0.5	-1.238	-0.761471	-0.324822	PFS<12 months	Yes
p__Bacteroidetes	f__Rikenellaceae	s__Alistipes_ihumii	t__SGB2328	T1	0.5	-1.17488	-0.768685	-0.367661	PFS<12 months	Yes
p__Bacteroidetes	f__Rikenellaceae	s__Alistipes_ihumii	t__SGB2328	T2	0.5	-1.26963	-0.76025	-0.271066	PFS<12 months	Yes
p__Bacteroidetes	f__Rikenellaceae	s__Alistipes_ihumii	t__SGB2328	T3	0.5	-1.43839	-0.787499	-0.103927	PFS<12 months	Yes
p__Firmicutes	f__Lachnospiraceae	s__Eisenbergiella_massiliensis	t__SGB4987	T0	0.5	-1.10627	-0.741489	-0.39747	PFS<12 months	Yes
p__Firmicutes	f__Lachnospiraceae	s__Eisenbergiella_massiliensis	t__SGB4987	T1	0.5	-0.967312	-0.634608	-0.330247	PFS<12 months	Yes
p__Firmicutes	f__Lachnospiraceae	s__Eisenbergiella_massiliensis	t__SGB4987	T2	0.5	-0.94724	-0.548644	-0.146972	PFS<12 months	Yes
p__Firmicutes	f__Lachnospiraceae	s__Eisenbergiella_massiliensis	t__SGB4987	T3	0.5	-0.991082	-0.426691	0.0878636	PFS<12 months	No
p__Bacteroidetes	f__Bacteroidales_unclassified	s__Phocaeicola_dorei	t__SGB1815	T0	0.5	-1.19186	-0.728675	-0.322748	PFS<12 months	Yes
p__Bacteroidetes	f__Bacteroidales_unclassified	s__Phocaeicola_dorei	t__SGB1815	T1	0.5	-0.768686	-0.349999	0.0442095	PFS<12 months	No
p__Bacteroidetes	f__Bacteroidales_unclassified	s__Phocaeicola_dorei	t__SGB1815	T2	0.5	-0.491584	0.0203511	0.511579	PFS≥12 months	No
p__Bacteroidetes	f__Bacteroidales_unclassified	s__Phocaeicola_dorei	t__SGB1815	T3	0.5	-0.273786	0.425893	1.06618	PFS≥12 months	No
p__Firmicutes	f__Lachnospiraceae	s__Lachnospiraceae_unclassified_SGB4924	t__SGB4924_group	T0	0.5	-1.05268	-0.723982	-0.410148	PFS<12 months	Yes
p__Firmicutes	f__Lachnospiraceae	s__Lachnospiraceae_unclassified_SGB4924	t__SGB4924_group	T1	0.5	-0.588601	-0.302397	-0.00171585	PFS<12 months	Yes
p__Firmicutes	f__Lachnospiraceae	s__Lachnospiraceae_unclassified_SGB4924	t__SGB4924_group	T2	0.5	-0.237599	0.135014	0.506962	PFS≥12 months	No
p__Firmicutes	f__Lachnospiraceae	s__Lachnospiraceae_unclassified_SGB4924	t__SGB4924_group	T3	0.5	0.0824419	0.570825	1.06052	PFS≥12 months	Yes
p__Firmicutes	f__Ruminococcaceae	s__Ruthenibacterium_lactatiformans	t__SGB15271	T0	0.5	-0.973946	-0.710278	-0.442005	PFS<12 months	Yes
p__Firmicutes	f__Ruminococcaceae	s__Ruthenibacterium_lactatiformans	t__SGB15271	T1	0.5	-1.08864	-0.855868	-0.594815	PFS<12 months	Yes
p__Firmicutes	f__Ruminococcaceae	s__Ruthenibacterium_lactatiformans	t__SGB15271	T2	0.5	-1.28468	-0.983566	-0.682019	PFS<12 months	Yes
p__Firmicutes	f__Ruminococcaceae	s__Ruthenibacterium_lactatiformans	t__SGB15271	T3	0.5	-1.5357	-1.12314	-0.701703	PFS<12 months	Yes
p__Firmicutes	f__Clostridiales_unclassified	s__Clostridiales_bacterium	t__SGB15143	T0	0.5	-1.03748	-0.694047	-0.362989	PFS<12 months	Yes
p__Firmicutes	f__Clostridiales_unclassified	s__Clostridiales_bacterium	t__SGB15143	T1	0.5	-1.15368	-0.856138	-0.542027	PFS<12 months	Yes
p__Firmicutes	f__Clostridiales_unclassified	s__Clostridiales_bacterium	t__SGB15143	T2	0.5	-1.3751	-1.00486	-0.635638	PFS<12 months	Yes
p__Firmicutes	f__Clostridiales_unclassified	s__Clostridiales_bacterium	t__SGB15143	T3	0.5	-1.66507	-1.11807	-0.647116	PFS<12 months	Yes
p__Firmicutes	f__Ruminococcaceae	s__GGB9632_SGB15089	t__SGB15089	T0	0.5	-1.04746	-0.674752	-0.311746	PFS<12 months	Yes
p__Firmicutes	f__Ruminococcaceae	s__GGB9632_SGB15089	t__SGB15089	T1	0.5	-1.23156	-0.891389	-0.551739	PFS<12 months	Yes
p__Firmicutes	f__Ruminococcaceae	s__GGB9632_SGB15089	t__SGB15089	T2	0.5	-1.53176	-1.10631	-0.682943	PFS<12 months	Yes
p__Firmicutes	f__Ruminococcaceae	s__GGB9632_SGB15089	t__SGB15089	T3	0.5	-1.89214	-1.30538	-0.7289	PFS<12 months	Yes
p__Bacteroidetes	f__Barnesiellaceae	s__Barnesiella_intestinihominis	t__SGB1965	T0	0.5	-1.10783	-0.672472	-0.2033	PFS<12 months	Yes
p__Bacteroidetes	f__Barnesiellaceae	s__Barnesiella_intestinihominis	t__SGB1965	T1	0.5	-0.468656	-0.0710052	0.347741	PFS<12 months	No
p__Bacteroidetes	f__Barnesiellaceae	s__Barnesiella_intestinihominis	t__SGB1965	T2	0.5	0.0365169	0.566077	1.04964	PFS≥12 months	Yes
p__Bacteroidetes	f__Barnesiellaceae	s__Barnesiella_intestinihominis	t__SGB1965	T3	0.5	0.477755	1.16788	1.83029	PFS≥12 months	Yes
p__Firmicutes	f__Lachnospiraceae	s__Clostridium_scindens	t__SGB4630_group	T0	0.5	-1.11771	-0.665835	-0.241698	PFS<12 months	Yes
p__Firmicutes	f__Lachnospiraceae	s__Clostridium_scindens	t__SGB4630_group	T1	0.5	-1.36332	-0.929042	-0.538549	PFS<12 months	Yes
p__Firmicutes	f__Lachnospiraceae	s__Clostridium_scindens	t__SGB4630_group	T2	0.5	-1.71153	-1.1973	-0.696931	PFS<12 months	Yes
p__Firmicutes	f__Lachnospiraceae	s__Clostridium_scindens	t__SGB4630_group	T3	0.5	-2.14642	-1.46123	-0.810579	PFS<12 months	Yes
p__Firmicutes	f__Ruminococcaceae	s__GGB9709_SGB15238	t__SGB15238	T0	0.5	-0.997152	-0.663867	-0.328444	PFS<12 months	Yes
p__Firmicutes	f__Ruminococcaceae	s__GGB9709_SGB15238	t__SGB15238	T1	0.5	-0.636547	-0.336349	-0.0395047	PFS<12 months	Yes
p__Firmicutes	f__Ruminococcaceae	s__GGB9709_SGB15238	t__SGB15238	T2	0.5	-0.377474	-0.00905746	0.337576	PFS<12 months	No
p__Firmicutes	f__Ruminococcaceae	s__GGB9709_SGB15238	t__SGB15238	T3	0.5	-0.156139	0.322075	0.775376	PFS≥12 months	No
p__Firmicutes	f__Ruminococcaceae	s__GGB9699_SGB15216	t__SGB15216	T0	0.5	-0.967368	-0.660521	-0.321054	PFS<12 months	Yes
p__Firmicutes	f__Ruminococcaceae	s__GGB9699_SGB15216	t__SGB15216	T1	0.5	-1.05786	-0.764433	-0.447096	PFS<12 months	Yes
p__Firmicutes	f__Ruminococcaceae	s__GGB9699_SGB15216	t__SGB15216	T2	0.5	-1.24137	-0.859195	-0.472792	PFS<12 months	Yes
p__Firmicutes	f__Ruminococcaceae	s__GGB9699_SGB15216	t__SGB15216	T3	0.5	-1.4604	-0.973539	-0.441324	PFS<12 months	Yes
p__Firmicutes	f__Lachnospiraceae	s__Lachnospiraceae_bacterium	t__SGB4767	T0	0.5	-0.988887	-0.655615	-0.343467	PFS<12 months	Yes
p__Firmicutes	f__Lachnospiraceae	s__Lachnospiraceae_bacterium	t__SGB4767	T1	0.5	-0.612519	-0.305259	-0.0107021	PFS<12 months	Yes
p__Firmicutes	f__Lachnospiraceae	s__Lachnospiraceae_bacterium	t__SGB4767	T2	0.5	-0.345544	0.045951	0.427817	PFS≥12 months	No
p__Firmicutes	f__Lachnospiraceae	s__Lachnospiraceae_bacterium	t__SGB4767	T3	0.5	-0.111926	0.390407	0.911441	PFS≥12 months	No
p__Firmicutes	f__Clostridiaceae	s__Clostridium_sp_AF20_17LB	t__SGB4714	T0	0.5	-0.931484	-0.65049	-0.370624	PFS<12 months	Yes
p__Firmicutes	f__Clostridiaceae	s__Clostridium_sp_AF20_17LB	t__SGB4714	T1	0.5	-1.13474	-0.85878	-0.601102	PFS<12 months	Yes
p__Firmicutes	f__Clostridiaceae	s__Clostridium_sp_AF20_17LB	t__SGB4714	T2	0.5	-1.41655	-1.10229	-0.757405	PFS<12 months	Yes
p__Firmicutes	f__Clostridiaceae	s__Clostridium_sp_AF20_17LB	t__SGB4714	T3	0.5	-1.75708	-1.32098	-0.874096	PFS<12 months	Yes
p__Firmicutes	f__Ruminococcaceae	s__GGB9677_SGB15180	t__SGB15180	T0	0.5	-1.05855	-0.650455	-0.288864	PFS<12 months	Yes
p__Firmicutes	f__Ruminococcaceae	s__GGB9677_SGB15180	t__SGB15180	T1	0.5	-0.573132	-0.237044	0.0814058	PFS<12 months	No
p__Firmicutes	f__Ruminococcaceae	s__GGB9677_SGB15180	t__SGB15180	T2	0.5	-0.229157	0.18399	0.585249	PFS≥12 months	No
p__Firmicutes	f__Ruminococcaceae	s__GGB9677_SGB15180	t__SGB15180	T3	0.5	0.0443669	0.616535	1.1401	PFS≥12 months	Yes
p__Firmicutes	f__Ruminococcaceae	s__GGB9705_SGB15224	t__SGB15224	T0	0.5	-0.991117	-0.646612	-0.263396	PFS<12 months	Yes
p__Firmicutes	f__Ruminococcaceae	s__GGB9705_SGB15224	t__SGB15224	T1	0.5	-0.321854	0.00954136	0.337333	PFS≥12 months	No
p__Firmicutes	f__Ruminococcaceae	s__GGB9705_SGB15224	t__SGB15224	T2	0.5	0.249701	0.648087	1.03159	PFS≥12 months	Yes
p__Firmicutes	f__Ruminococcaceae	s__GGB9705_SGB15224	t__SGB15224	T3	0.5	0.756609	1.28422	1.82112	PFS≥12 months	Yes
p__Firmicutes	f__Ruminococcaceae	s__Ruminococcaceae_bacterium	t__SGB15249	T0	0.5	-1.04455	-0.640651	-0.241998	PFS<12 months	Yes
p__Firmicutes	f__Ruminococcaceae	s__Ruminococcaceae_bacterium	t__SGB15249	T1	0.5	-0.411565	-0.030194	0.320672	PFS<12 months	No
p__Firmicutes	f__Ruminococcaceae	s__Ruminococcaceae_bacterium	t__SGB15249	T2	0.5	0.113139	0.577932	1.02362	PFS≥12 months	Yes
p__Firmicutes	f__Ruminococcaceae	s__Ruminococcaceae_bacterium	t__SGB15249	T3	0.5	0.570192	1.19872	1.79053	PFS≥12 months	Yes
p__Firmicutes	f__Clostridiaceae	s__Clostridium_sp_AM33_3	t__SGB4711	T0	0.5	-0.914899	-0.639098	-0.391557	PFS<12 months	Yes
p__Firmicutes	f__Clostridiaceae	s__Clostridium_sp_AM33_3	t__SGB4711	T1	0.5	-0.737536	-0.492782	-0.257013	PFS<12 months	Yes
p__Firmicutes	f__Clostridiaceae	s__Clostridium_sp_AM33_3	t__SGB4711	T2	0.5	-0.64612	-0.352729	-0.0750638	PFS<12 months	Yes
p__Firmicutes	f__Clostridiaceae	s__Clostridium_sp_AM33_3	t__SGB4711	T3	0.5	-0.605521	-0.21236	0.160224	PFS<12 months	No
p__Firmicutes	f__Clostridia_unclassified	s__Clostridia_bacterium	t__SGB4394	T0	0.5	-0.955734	-0.636886	-0.304375	PFS<12 months	Yes
p__Firmicutes	f__Clostridia_unclassified	s__Clostridia_bacterium	t__SGB4394	T1	0.5	-0.77961	-0.490309	-0.174921	PFS<12 months	Yes
p__Firmicutes	f__Clostridia_unclassified	s__Clostridia_bacterium	t__SGB4394	T2	0.5	-0.703892	-0.321821	0.0445903	PFS<12 months	No
p__Firmicutes	f__Clostridia_unclassified	s__Clostridia_bacterium	t__SGB4394	T3	0.5	-0.668049	-0.178788	0.315285	PFS<12 months	No
p__Firmicutes	f__Ruminococcaceae	s__GGB9621_SGB15073	t__SGB15073	T0	0.5	-0.918037	-0.635141	-0.338009	PFS<12 months	Yes
p__Firmicutes	f__Ruminococcaceae	s__GGB9621_SGB15073	t__SGB15073	T1	0.5	-0.968419	-0.689876	-0.418511	PFS<12 months	Yes
p__Firmicutes	f__Ruminococcaceae	s__GGB9621_SGB15073	t__SGB15073	T2	0.5	-1.12463	-0.758274	-0.426479	PFS<12 months	Yes
p__Firmicutes	f__Ruminococcaceae	s__GGB9621_SGB15073	t__SGB15073	T3	0.5	-1.28159	-0.813545	-0.380159	PFS<12 months	Yes
p__Firmicutes	f__FGB2916	s__GGB9237_SGB14179	t__SGB14179	T0	0.5	-0.893977	-0.633505	-0.362504	PFS<12 months	Yes
p__Firmicutes	f__FGB2916	s__GGB9237_SGB14179	t__SGB14179	T1	0.5	-0.361392	-0.120345	0.142911	PFS<12 months	No
p__Firmicutes	f__FGB2916	s__GGB9237_SGB14179	t__SGB14179	T2	0.5	0.103784	0.399951	0.715793	PFS≥12 months	Yes
p__Firmicutes	f__FGB2916	s__GGB9237_SGB14179	t__SGB14179	T3	0.5	0.497678	0.912004	1.34617	PFS≥12 months	Yes
p__Firmicutes	f__Clostridiales_unclassified	s__Clostridiales_bacterium_NSJ_40	t__SGB72336	T0	0.5	-0.912536	-0.6243	-0.338096	PFS<12 months	Yes
p__Firmicutes	f__Clostridiales_unclassified	s__Clostridiales_bacterium_NSJ_40	t__SGB72336	T1	0.5	-0.422011	-0.170815	0.108978	PFS<12 months	No
p__Firmicutes	f__Clostridiales_unclassified	s__Clostridiales_bacterium_NSJ_40	t__SGB72336	T2	0.5	-0.0346006	0.302281	0.633506	PFS≥12 months	No
p__Firmicutes	f__Clostridiales_unclassified	s__Clostridiales_bacterium_NSJ_40	t__SGB72336	T3	0.5	0.307411	0.772768	1.21455	PFS≥12 months	Yes
p__Firmicutes	f__Clostridiales_unclassified	s__Clostridiales_unclassified_SGB15145	t__SGB15145	T0	0.5	-0.837715	-0.62231	-0.389383	PFS<12 months	Yes
p__Firmicutes	f__Clostridiales_unclassified	s__Clostridiales_unclassified_SGB15145	t__SGB15145	T1	0.5	-0.857895	-0.659836	-0.459553	PFS<12 months	Yes
p__Firmicutes	f__Clostridiales_unclassified	s__Clostridiales_unclassified_SGB15145	t__SGB15145	T2	0.5	-0.947642	-0.706375	-0.452365	PFS<12 months	Yes
p__Firmicutes	f__Clostridiales_unclassified	s__Clostridiales_unclassified_SGB15145	t__SGB15145	T3	0.5	-1.08403	-0.755301	-0.414291	PFS<12 months	Yes
p__Firmicutes	f__Clostridiaceae	s__Clostridiaceae_bacterium_NSJ_31	t__SGB14839	T0	0.5	-0.880821	-0.614213	-0.345133	PFS<12 months	Yes
p__Firmicutes	f__Clostridiaceae	s__Clostridiaceae_bacterium_NSJ_31	t__SGB14839	T1	0.5	-0.492999	-0.238572	-0.000231011	PFS<12 months	Yes
p__Firmicutes	f__Clostridiaceae	s__Clostridiaceae_bacterium_NSJ_31	t__SGB14839	T2	0.5	-0.173324	0.120475	0.4233	PFS≥12 months	No
p__Firmicutes	f__Clostridiaceae	s__Clostridiaceae_bacterium_NSJ_31	t__SGB14839	T3	0.5	0.112972	0.502672	0.899229	PFS≥12 months	Yes
p__Bacteroidetes	f__Bacteroidaceae	s__Bacteroides_uniformis	t__SGB1836_group	T0	0.5	-0.944471	-0.61079	-0.299286	PFS<12 months	Yes
p__Bacteroidetes	f__Bacteroidaceae	s__Bacteroides_uniformis	t__SGB1836_group	T1	0.5	-0.955007	-0.643318	-0.366378	PFS<12 months	Yes
p__Bacteroidetes	f__Bacteroidaceae	s__Bacteroides_uniformis	t__SGB1836_group	T2	0.5	-1.04563	-0.689634	-0.347133	PFS<12 months	Yes
p__Bacteroidetes	f__Bacteroidaceae	s__Bacteroides_uniformis	t__SGB1836_group	T3	0.5	-1.2002	-0.726364	-0.264453	PFS<12 months	Yes
p__Actinobacteria	f__Actinomycetaceae	s__Trueperella_pyogenes	t__SGB17137	T0	0.5	-0.955295	-0.60932	-0.267791	PFS<12 months	Yes
p__Actinobacteria	f__Actinomycetaceae	s__Trueperella_pyogenes	t__SGB17137	T1	0.5	-0.761953	-0.44728	-0.125817	PFS<12 months	Yes
p__Actinobacteria	f__Actinomycetaceae	s__Trueperella_pyogenes	t__SGB17137	T2	0.5	-0.684523	-0.272976	0.123696	PFS<12 months	No
p__Actinobacteria	f__Actinomycetaceae	s__Trueperella_pyogenes	t__SGB17137	T3	0.5	-0.658919	-0.122794	0.425664	PFS<12 months	No
p__Firmicutes	f__Lachnospiraceae	s__Blautia_hydrogenotrophica	t__SGB4677	T0	0.5	-0.919916	-0.604221	-0.276686	PFS<12 months	Yes
p__Firmicutes	f__Lachnospiraceae	s__Blautia_hydrogenotrophica	t__SGB4677	T1	0.5	-1.21318	-0.925381	-0.627592	PFS<12 months	Yes
p__Firmicutes	f__Lachnospiraceae	s__Blautia_hydrogenotrophica	t__SGB4677	T2	0.5	-1.59791	-1.2538	-0.882246	PFS<12 months	Yes
p__Firmicutes	f__Lachnospiraceae	s__Blautia_hydrogenotrophica	t__SGB4677	T3	0.5	-2.06354	-1.58842	-1.07941	PFS<12 months	Yes
p__Firmicutes	f__Clostridia_unclassified	s__Clostridia_bacterium	t__SGB14937	T0	0.5	-0.930169	-0.602942	-0.279391	PFS<12 months	Yes
p__Firmicutes	f__Clostridia_unclassified	s__Clostridia_bacterium	t__SGB14937	T1	0.5	-1.05799	-0.76402	-0.457048	PFS<12 months	Yes
p__Firmicutes	f__Clostridia_unclassified	s__Clostridia_bacterium	t__SGB14937	T2	0.5	-1.28746	-0.945952	-0.559142	PFS<12 months	Yes
p__Firmicutes	f__Clostridia_unclassified	s__Clostridia_bacterium	t__SGB14937	T3	0.5	-1.59708	-1.10329	-0.59508	PFS<12 months	Yes
p__Firmicutes	f__Ruminococcaceae	s__Ruminococcus_callidus	t__SGB4422	T0	0.5	-0.920595	-0.599242	-0.267999	PFS<12 months	Yes
p__Firmicutes	f__Ruminococcaceae	s__Ruminococcus_callidus	t__SGB4422	T1	0.5	-0.831627	-0.530402	-0.243923	PFS<12 months	Yes
p__Firmicutes	f__Ruminococcaceae	s__Ruminococcus_callidus	t__SGB4422	T2	0.5	-0.830328	-0.47091	-0.0947593	PFS<12 months	Yes
p__Firmicutes	f__Ruminococcaceae	s__Ruminococcus_callidus	t__SGB4422	T3	0.5	-0.911284	-0.399884	0.102638	PFS<12 months	No
p__Bacteroidetes	f__Bacteroidaceae	s__Bacteroides_clarus	t__SGB1832	T0	0.5	-0.777005	-0.581278	-0.369314	PFS<12 months	Yes
p__Bacteroidetes	f__Bacteroidaceae	s__Bacteroides_clarus	t__SGB1832	T1	0.5	-0.810216	-0.616978	-0.425635	PFS<12 months	Yes
p__Bacteroidetes	f__Bacteroidaceae	s__Bacteroides_clarus	t__SGB1832	T2	0.5	-0.889373	-0.650874	-0.418298	PFS<12 months	Yes
p__Bacteroidetes	f__Bacteroidaceae	s__Bacteroides_clarus	t__SGB1832	T3	0.5	-1.01028	-0.687405	-0.378101	PFS<12 months	Yes
p__Bacteroidetes	f__Rikenellaceae	s__Alistipes_dispar	t__SGB2311	T0	0.5	-0.914946	-0.570873	-0.21012	PFS<12 months	Yes
p__Bacteroidetes	f__Rikenellaceae	s__Alistipes_dispar	t__SGB2311	T1	0.5	-0.967474	-0.662923	-0.339406	PFS<12 months	Yes
p__Bacteroidetes	f__Rikenellaceae	s__Alistipes_dispar	t__SGB2311	T2	0.5	-1.1391	-0.743246	-0.377191	PFS<12 months	Yes
p__Bacteroidetes	f__Rikenellaceae	s__Alistipes_dispar	t__SGB2311	T3	0.5	-1.35335	-0.835358	-0.311164	PFS<12 months	Yes
p__Firmicutes	f__Clostridia_unclassified	s__Clostridia_bacterium	t__SGB3952	T0	0.5	-0.78478	-0.567823	-0.337047	PFS<12 months	Yes
p__Firmicutes	f__Clostridia_unclassified	s__Clostridia_bacterium	t__SGB3952	T1	0.5	-0.498611	-0.294011	-0.0844368	PFS<12 months	Yes
p__Firmicutes	f__Clostridia_unclassified	s__Clostridia_bacterium	t__SGB3952	T2	0.5	-0.279879	-0.0229244	0.237289	PFS<12 months	No
p__Firmicutes	f__Clostridia_unclassified	s__Clostridia_bacterium	t__SGB3952	T3	0.5	-0.108296	0.248345	0.598677	PFS≥12 months	No
p__Bacteroidetes	f__Bacteroidaceae	s__Bacteroides_stercoris	t__SGB1830_group	T0	0.5	-1.048	-0.567154	-0.129297	PFS<12 months	Yes
p__Bacteroidetes	f__Bacteroidaceae	s__Bacteroides_stercoris	t__SGB1830_group	T1	0.5	-1.25046	-0.809731	-0.370245	PFS<12 months	Yes
p__Bacteroidetes	f__Bacteroidaceae	s__Bacteroides_stercoris	t__SGB1830_group	T2	0.5	-1.57709	-1.05502	-0.521523	PFS<12 months	Yes
p__Bacteroidetes	f__Bacteroidaceae	s__Bacteroides_stercoris	t__SGB1830_group	T3	0.5	-2.01156	-1.286	-0.595286	PFS<12 months	Yes
p__Actinobacteria	f__Atopobiaceae	s__Lancefieldella_parvula	t__SGB969	T0	0.5	-0.838096	-0.564562	-0.308581	PFS<12 months	Yes
p__Actinobacteria	f__Atopobiaceae	s__Lancefieldella_parvula	t__SGB969	T1	0.5	-0.708998	-0.449078	-0.219313	PFS<12 months	Yes
p__Actinobacteria	f__Atopobiaceae	s__Lancefieldella_parvula	t__SGB969	T2	0.5	-0.641448	-0.352599	-0.0474408	PFS<12 months	Yes
p__Actinobacteria	f__Atopobiaceae	s__Lancefieldella_parvula	t__SGB969	T3	0.5	-0.62889	-0.241999	0.168241	PFS<12 months	No
p__Firmicutes	f__Christensenellaceae	s__Christensenella_massiliensis	t__SGB29339	T0	0.5	-0.861687	-0.564177	-0.250474	PFS<12 months	Yes
p__Firmicutes	f__Christensenellaceae	s__Christensenella_massiliensis	t__SGB29339	T1	0.5	-0.871871	-0.584499	-0.304037	PFS<12 months	Yes
p__Firmicutes	f__Christensenellaceae	s__Christensenella_massiliensis	t__SGB29339	T2	0.5	-0.968989	-0.613136	-0.288242	PFS<12 months	Yes
p__Firmicutes	f__Christensenellaceae	s__Christensenella_massiliensis	t__SGB29339	T3	0.5	-1.12756	-0.651332	-0.194573	PFS<12 months	Yes
p__Actinobacteria	f__Actinomycetaceae	s__Actinomyces_SGB17168	t__SGB17168	T0	0.5	-0.885411	-0.56345	-0.25228	PFS<12 months	Yes
p__Actinobacteria	f__Actinomycetaceae	s__Actinomyces_SGB17168	t__SGB17168	T1	0.5	-0.898705	-0.597596	-0.298064	PFS<12 months	Yes
p__Actinobacteria	f__Actinomycetaceae	s__Actinomyces_SGB17168	t__SGB17168	T2	0.5	-0.995461	-0.634513	-0.261705	PFS<12 months	Yes
p__Actinobacteria	f__Actinomycetaceae	s__Actinomyces_SGB17168	t__SGB17168	T3	0.5	-1.17584	-0.686398	-0.160543	PFS<12 months	Yes
p__Firmicutes	f__Clostridia_unclassified	s__GGB9522_SGB14921	t__SGB14921	T0	0.5	-0.858724	-0.558375	-0.256288	PFS<12 months	Yes
p__Firmicutes	f__Clostridia_unclassified	s__GGB9522_SGB14921	t__SGB14921	T1	0.5	-0.598777	-0.323394	-0.022077	PFS<12 months	Yes
p__Firmicutes	f__Clostridia_unclassified	s__GGB9522_SGB14921	t__SGB14921	T2	0.5	-0.423745	-0.0677712	0.271337	PFS<12 months	No
p__Firmicutes	f__Clostridia_unclassified	s__GGB9522_SGB14921	t__SGB14921	T3	0.5	-0.294775	0.170587	0.655814	PFS≥12 months	No
p__Firmicutes	f__Clostridia_unclassified	s__Clostridia_bacterium	t__SGB14252	T0	0.5	-0.836937	-0.555049	-0.2859	PFS<12 months	Yes
p__Firmicutes	f__Clostridia_unclassified	s__Clostridia_bacterium	t__SGB14252	T1	0.5	-0.475555	-0.215986	0.0192838	PFS<12 months	No
p__Firmicutes	f__Clostridia_unclassified	s__Clostridia_bacterium	t__SGB14252	T2	0.5	-0.186118	0.11063	0.415864	PFS≥12 months	No
p__Firmicutes	f__Clostridia_unclassified	s__Clostridia_bacterium	t__SGB14252	T3	0.5	0.0429115	0.447225	0.853497	PFS≥12 months	Yes
p__Bacteroidetes	f__Rikenellaceae	s__Alistipes_putredinis	t__SGB2318	T0	0.5	-0.890485	-0.54482	-0.15069	PFS<12 months	Yes
p__Bacteroidetes	f__Rikenellaceae	s__Alistipes_putredinis	t__SGB2318	T1	0.5	-0.695257	-0.346549	-0.0186251	PFS<12 months	Yes
p__Bacteroidetes	f__Rikenellaceae	s__Alistipes_putredinis	t__SGB2318	T2	0.5	-0.609972	-0.184867	0.229839	PFS<12 months	No
p__Bacteroidetes	f__Rikenellaceae	s__Alistipes_putredinis	t__SGB2318	T3	0.5	-0.578058	-0.0167101	0.537818	PFS<12 months	No
p__Firmicutes	f__Ruminococcaceae	s__Anaerotruncus_rubiinfantis	t__SGB25416	T0	0.5	-0.875546	-0.53788	-0.168973	PFS<12 months	Yes
p__Firmicutes	f__Ruminococcaceae	s__Anaerotruncus_rubiinfantis	t__SGB25416	T1	0.5	-0.585373	-0.248638	0.0660869	PFS<12 months	No
p__Firmicutes	f__Ruminococcaceae	s__Anaerotruncus_rubiinfantis	t__SGB25416	T2	0.5	-0.365814	0.0146493	0.405015	PFS≥12 months	No
p__Firmicutes	f__Ruminococcaceae	s__Anaerotruncus_rubiinfantis	t__SGB25416	T3	0.5	-0.209745	0.285306	0.798185	PFS≥12 months	No
p__Firmicutes	f__Ruminococcaceae	s__Flavonifractor_plautii	t__SGB15132	T0	0.5	-0.989404	-0.533018	-0.0175848	PFS<12 months	Yes
p__Firmicutes	f__Ruminococcaceae	s__Flavonifractor_plautii	t__SGB15132	T1	0.5	-0.930648	-0.499146	-0.000314287	PFS<12 months	Yes
p__Firmicutes	f__Ruminococcaceae	s__Flavonifractor_plautii	t__SGB15132	T2	0.5	-0.984873	-0.465345	0.119321	PFS<12 months	No
p__Firmicutes	f__Ruminococcaceae	s__Flavonifractor_plautii	t__SGB15132	T3	0.5	-1.14424	-0.412993	0.297215	PFS<12 months	No
p__Firmicutes	f__Clostridiaceae	s__Clostridium_sp_AM22_11AC	t__SGB4749	T0	0.5	-0.851281	-0.525743	-0.207457	PFS<12 months	Yes
p__Firmicutes	f__Clostridiaceae	s__Clostridium_sp_AM22_11AC	t__SGB4749	T1	0.5	-0.880574	-0.574323	-0.266437	PFS<12 months	Yes
p__Firmicutes	f__Clostridiaceae	s__Clostridium_sp_AM22_11AC	t__SGB4749	T2	0.5	-0.994898	-0.644738	-0.255976	PFS<12 months	Yes
p__Firmicutes	f__Clostridiaceae	s__Clostridium_sp_AM22_11AC	t__SGB4749	T3	0.5	-1.18628	-0.68788	-0.166261	PFS<12 months	Yes
p__Bacteroidetes	f__Odoribacteraceae	s__Butyricimonas_virosa	t__SGB1784	T0	0.5	-0.784681	-0.520364	-0.244793	PFS<12 months	Yes
p__Bacteroidetes	f__Odoribacteraceae	s__Butyricimonas_virosa	t__SGB1784	T1	0.5	-0.634167	-0.381291	-0.129757	PFS<12 months	Yes
p__Bacteroidetes	f__Odoribacteraceae	s__Butyricimonas_virosa	t__SGB1784	T2	0.5	-0.559201	-0.248769	0.0725417	PFS<12 months	No
p__Bacteroidetes	f__Odoribacteraceae	s__Butyricimonas_virosa	t__SGB1784	T3	0.5	-0.529917	-0.115389	0.309522	PFS<12 months	No
p__Firmicutes	f__Clostridia_unclassified	s__GGB3277_SGB4327	t__SGB4327_group	T0	0.5	-1.02164	-0.515781	-0.0451964	PFS<12 months	Yes
p__Firmicutes	f__Clostridia_unclassified	s__GGB3277_SGB4327	t__SGB4327_group	T1	0.5	-0.835379	-0.389745	0.0374121	PFS<12 months	No
p__Firmicutes	f__Clostridia_unclassified	s__GGB3277_SGB4327	t__SGB4327_group	T2	0.5	-0.799274	-0.287627	0.276136	PFS<12 months	No
p__Firmicutes	f__Clostridia_unclassified	s__GGB3277_SGB4327	t__SGB4327_group	T3	0.5	-0.885685	-0.148858	0.587091	PFS<12 months	No
p__Actinobacteria	f__Bifidobacteriaceae	s__Alloscardovia_omnicolens	t__SGB17300	T0	0.5	-0.918063	-0.506786	-0.124369	PFS<12 months	Yes
p__Actinobacteria	f__Bifidobacteriaceae	s__Alloscardovia_omnicolens	t__SGB17300	T1	0.5	-0.350971	0.0201821	0.362283	PFS≥12 months	No
p__Actinobacteria	f__Bifidobacteriaceae	s__Alloscardovia_omnicolens	t__SGB17300	T2	0.5	0.0826748	0.526417	0.987147	PFS≥12 months	Yes
p__Actinobacteria	f__Bifidobacteriaceae	s__Alloscardovia_omnicolens	t__SGB17300	T3	0.5	0.463833	1.04448	1.68132	PFS≥12 months	Yes
p__Firmicutes	f__Lachnospiraceae	s__GGB3537_SGB4727	t__SGB4727	T0	0.5	-0.946833	-0.501024	-0.0841896	PFS<12 months	Yes
p__Firmicutes	f__Lachnospiraceae	s__GGB3537_SGB4727	t__SGB4727	T1	0.5	-0.668858	-0.287952	0.104948	PFS<12 months	No
p__Firmicutes	f__Lachnospiraceae	s__GGB3537_SGB4727	t__SGB4727	T2	0.5	-0.545269	-0.0608018	0.409264	PFS<12 months	No
p__Firmicutes	f__Lachnospiraceae	s__GGB3537_SGB4727	t__SGB4727	T3	0.5	-0.474031	0.171499	0.812475	PFS≥12 months	No
p__Firmicutes	f__Lachnospiraceae	s__Faecalicatena_contorta	t__SGB4613	T0	0.5	-0.850395	-0.479393	-0.0950233	PFS<12 months	Yes
p__Firmicutes	f__Lachnospiraceae	s__Faecalicatena_contorta	t__SGB4613	T1	0.5	-0.681743	-0.336964	-0.00072739	PFS<12 months	Yes
p__Firmicutes	f__Lachnospiraceae	s__Faecalicatena_contorta	t__SGB4613	T2	0.5	-0.637702	-0.209259	0.217767	PFS<12 months	No
p__Firmicutes	f__Lachnospiraceae	s__Faecalicatena_contorta	t__SGB4613	T3	0.5	-0.618974	-0.0867218	0.479534	PFS<12 months	No
p__Firmicutes	f__Erysipelotrichaceae	s__Faecalibacillus_faecis	t__SGB6750	T0	0.5	-0.795144	-0.476426	-0.122948	PFS<12 months	Yes
p__Firmicutes	f__Erysipelotrichaceae	s__Faecalibacillus_faecis	t__SGB6750	T1	0.5	-1.11273	-0.808394	-0.490651	PFS<12 months	Yes
p__Firmicutes	f__Erysipelotrichaceae	s__Faecalibacillus_faecis	t__SGB6750	T2	0.5	-1.52493	-1.16399	-0.771037	PFS<12 months	Yes
p__Firmicutes	f__Erysipelotrichaceae	s__Faecalibacillus_faecis	t__SGB6750	T3	0.5	-1.99937	-1.48596	-0.97385	PFS<12 months	Yes
p__Firmicutes	f__Ruminococcaceae	s__Massilimaliae_massiliensis	t__SGB29347	T0	0.5	-0.787519	-0.471911	-0.116245	PFS<12 months	Yes
p__Firmicutes	f__Ruminococcaceae	s__Massilimaliae_massiliensis	t__SGB29347	T1	0.5	-0.401212	-0.0966038	0.211723	PFS<12 months	No
p__Firmicutes	f__Ruminococcaceae	s__Massilimaliae_massiliensis	t__SGB29347	T2	0.5	-0.0930869	0.269812	0.626405	PFS≥12 months	No
p__Firmicutes	f__Ruminococcaceae	s__Massilimaliae_massiliensis	t__SGB29347	T3	0.5	0.156322	0.611747	1.12727	PFS≥12 months	Yes
p__Firmicutes	f__Clostridia_unclassified	s__Clostridia_bacterium	t__SGB3988	T0	0.5	-0.670839	-0.464168	-0.232	PFS<12 months	Yes
p__Firmicutes	f__Clostridia_unclassified	s__Clostridia_bacterium	t__SGB3988	T1	0.5	-0.611086	-0.399398	-0.214263	PFS<12 months	Yes
p__Firmicutes	f__Clostridia_unclassified	s__Clostridia_bacterium	t__SGB3988	T2	0.5	-0.606694	-0.366633	-0.108322	PFS<12 months	Yes
p__Firmicutes	f__Clostridia_unclassified	s__Clostridia_bacterium	t__SGB3988	T3	0.5	-0.648929	-0.315026	0.0190832	PFS<12 months	No
p__Firmicutes	f__FGB3053	s__GGB9581_SGB14999	t__SGB14999	T0	0.5	-0.783563	-0.460382	-0.136856	PFS<12 months	Yes
p__Firmicutes	f__FGB3053	s__GGB9581_SGB14999	t__SGB14999	T1	0.5	-0.832722	-0.51665	-0.208013	PFS<12 months	Yes
p__Firmicutes	f__FGB3053	s__GGB9581_SGB14999	t__SGB14999	T2	0.5	-0.947626	-0.588742	-0.200821	PFS<12 months	Yes
p__Firmicutes	f__FGB3053	s__GGB9581_SGB14999	t__SGB14999	T3	0.5	-1.13736	-0.645011	-0.142819	PFS<12 months	Yes
p__Firmicutes	f__Clostridia_unclassified	s__Candidatus_Schneewindia_gallinarum	t__SGB63326	T0	0.5	-0.768502	-0.453088	-0.137655	PFS<12 months	Yes
p__Firmicutes	f__Clostridia_unclassified	s__Candidatus_Schneewindia_gallinarum	t__SGB63326	T1	0.5	-0.910122	-0.61485	-0.317308	PFS<12 months	Yes
p__Firmicutes	f__Clostridia_unclassified	s__Candidatus_Schneewindia_gallinarum	t__SGB63326	T2	0.5	-1.14151	-0.780145	-0.404661	PFS<12 months	Yes
p__Firmicutes	f__Clostridia_unclassified	s__Candidatus_Schneewindia_gallinarum	t__SGB63326	T3	0.5	-1.43772	-0.947438	-0.440822	PFS<12 months	Yes
p__Bacteroidetes	f__Odoribacteraceae	s__Butyricimonas_paravirosa	t__SGB1785	T0	0.5	-0.699684	-0.452696	-0.196291	PFS<12 months	Yes
p__Bacteroidetes	f__Odoribacteraceae	s__Butyricimonas_paravirosa	t__SGB1785	T1	0.5	-0.683674	-0.442286	-0.213969	PFS<12 months	Yes
p__Bacteroidetes	f__Odoribacteraceae	s__Butyricimonas_paravirosa	t__SGB1785	T2	0.5	-0.750635	-0.450812	-0.153679	PFS<12 months	Yes
p__Bacteroidetes	f__Odoribacteraceae	s__Butyricimonas_paravirosa	t__SGB1785	T3	0.5	-0.854402	-0.459099	-0.0569911	PFS<12 months	Yes
p__Actinobacteria	f__Eggerthellaceae	s__Eggerthellaceae_unclassified_SGB14322	t__SGB14322_group	T0	0.5	-0.857571	-0.450844	-0.0732258	PFS<12 months	Yes
p__Actinobacteria	f__Eggerthellaceae	s__Eggerthellaceae_unclassified_SGB14322	t__SGB14322_group	T1	0.5	-0.685373	-0.327543	0.0645256	PFS<12 months	No
p__Actinobacteria	f__Eggerthellaceae	s__Eggerthellaceae_unclassified_SGB14322	t__SGB14322_group	T2	0.5	-0.629777	-0.15704	0.313677	PFS<12 months	No
p__Actinobacteria	f__Eggerthellaceae	s__Eggerthellaceae_unclassified_SGB14322	t__SGB14322_group	T3	0.5	-0.606363	0.00577922	0.596226	PFS≥12 months	No
p__Firmicutes	f__Clostridiaceae	s__Clostridium_SGB6179	t__SGB6179	T0	0.5	-0.829671	-0.447483	-0.0904904	PFS<12 months	Yes
p__Firmicutes	f__Clostridiaceae	s__Clostridium_SGB6179	t__SGB6179	T1	0.5	-0.572997	-0.239588	0.0952246	PFS<12 months	No
p__Firmicutes	f__Clostridiaceae	s__Clostridium_SGB6179	t__SGB6179	T2	0.5	-0.452594	-0.0456367	0.388885	PFS<12 months	No
p__Firmicutes	f__Clostridiaceae	s__Clostridium_SGB6179	t__SGB6179	T3	0.5	-0.393834	0.154464	0.727906	PFS≥12 months	No
p__Actinobacteria	f__Eggerthellaceae	s__Gordonibacter_pamelaeae	t__SGB14807	T0	0.5	-0.835099	-0.445298	-0.0660092	PFS<12 months	Yes
p__Actinobacteria	f__Eggerthellaceae	s__Gordonibacter_pamelaeae	t__SGB14807	T1	0.5	-1.07756	-0.708483	-0.352231	PFS<12 months	Yes
p__Actinobacteria	f__Eggerthellaceae	s__Gordonibacter_pamelaeae	t__SGB14807	T2	0.5	-1.43817	-0.972397	-0.542798	PFS<12 months	Yes
p__Actinobacteria	f__Eggerthellaceae	s__Gordonibacter_pamelaeae	t__SGB14807	T3	0.5	-1.85365	-1.26004	-0.661727	PFS<12 months	Yes
p__Firmicutes	f__Ruminococcaceae	s__Ruminococcaceae_bacterium	t__SGB14899	T0	0.5	-0.806969	-0.438767	-0.0941157	PFS<12 months	Yes
p__Firmicutes	f__Ruminococcaceae	s__Ruminococcaceae_bacterium	t__SGB14899	T1	0.5	-0.721851	-0.391956	-0.0954986	PFS<12 months	Yes
p__Firmicutes	f__Ruminococcaceae	s__Ruminococcaceae_bacterium	t__SGB14899	T2	0.5	-0.736702	-0.343233	0.0519903	PFS<12 months	No
p__Firmicutes	f__Ruminococcaceae	s__Ruminococcaceae_bacterium	t__SGB14899	T3	0.5	-0.838869	-0.303844	0.237393	PFS<12 months	No
p__Proteobacteria	f__Sutterellaceae	s__Sutterella_wadsworthensis	t__SGB9286	T0	0.5	-0.733275	-0.437572	-0.124246	PFS<12 months	Yes
p__Proteobacteria	f__Sutterellaceae	s__Sutterella_wadsworthensis	t__SGB9286	T1	0.5	-0.617681	-0.3333	-0.0400812	PFS<12 months	Yes
p__Proteobacteria	f__Sutterellaceae	s__Sutterella_wadsworthensis	t__SGB9286	T2	0.5	-0.567131	-0.237178	0.11605	PFS<12 months	No
p__Proteobacteria	f__Sutterellaceae	s__Sutterella_wadsworthensis	t__SGB9286	T3	0.5	-0.577402	-0.133435	0.32223	PFS<12 months	No
p__Firmicutes	f__Ruminococcaceae	s__Clostridium_leptum	t__SGB14853	T0	0.5	-0.802777	-0.433815	-0.0876222	PFS<12 months	Yes
p__Firmicutes	f__Ruminococcaceae	s__Clostridium_leptum	t__SGB14853	T1	0.5	-0.903526	-0.546299	-0.208438	PFS<12 months	Yes
p__Firmicutes	f__Ruminococcaceae	s__Clostridium_leptum	t__SGB14853	T2	0.5	-1.11682	-0.638882	-0.246967	PFS<12 months	Yes
p__Firmicutes	f__Ruminococcaceae	s__Clostridium_leptum	t__SGB14853	T3	0.5	-1.36094	-0.762065	-0.226265	PFS<12 months	Yes
p__Firmicutes	f__Clostridia_unclassified	s__Clostridia_bacterium	t__SGB15395	T0	0.5	-0.815066	-0.43182	-0.0725425	PFS<12 months	Yes
p__Firmicutes	f__Clostridia_unclassified	s__Clostridia_bacterium	t__SGB15395	T1	0.5	-1.01624	-0.680122	-0.350527	PFS<12 months	Yes
p__Firmicutes	f__Clostridia_unclassified	s__Clostridia_bacterium	t__SGB15395	T2	0.5	-1.32088	-0.915826	-0.519549	PFS<12 months	Yes
p__Firmicutes	f__Clostridia_unclassified	s__Clostridia_bacterium	t__SGB15395	T3	0.5	-1.74116	-1.18512	-0.592713	PFS<12 months	Yes
p__Proteobacteria	f__Desulfovibrionaceae	s__Desulfovibrio_piger	t__SGB15467_group	T0	0.5	-0.698161	-0.427978	-0.164964	PFS<12 months	Yes
p__Proteobacteria	f__Desulfovibrionaceae	s__Desulfovibrio_piger	t__SGB15467_group	T1	0.5	-0.670027	-0.443096	-0.204367	PFS<12 months	Yes
p__Proteobacteria	f__Desulfovibrionaceae	s__Desulfovibrio_piger	t__SGB15467_group	T2	0.5	-0.740608	-0.452677	-0.153591	PFS<12 months	Yes
p__Proteobacteria	f__Desulfovibrionaceae	s__Desulfovibrio_piger	t__SGB15467_group	T3	0.5	-0.849955	-0.451225	-0.0535926	PFS<12 months	Yes
p__Firmicutes	f__Enterococcaceae	s__Enterococcus_faecium	t__SGB7967	T0	0.5	-0.819441	-0.416813	0.023433	PFS<12 months	No
p__Firmicutes	f__Enterococcaceae	s__Enterococcus_faecium	t__SGB7967	T1	0.5	-0.797498	-0.426073	-0.0302903	PFS<12 months	Yes
p__Firmicutes	f__Enterococcaceae	s__Enterococcus_faecium	t__SGB7967	T2	0.5	-0.928651	-0.435404	0.025871	PFS<12 months	No
p__Firmicutes	f__Enterococcaceae	s__Enterococcus_faecium	t__SGB7967	T3	0.5	-1.10183	-0.448424	0.167545	PFS<12 months	No
p__Firmicutes	f__Lachnospiraceae	s__Ruminococcus_lactaris	t__SGB4557	T0	0.5	-0.85579	-0.394157	0.0946333	PFS<12 months	No
p__Firmicutes	f__Lachnospiraceae	s__Ruminococcus_lactaris	t__SGB4557	T1	0.5	-0.415054	0.0439434	0.483691	PFS≥12 months	No
p__Firmicutes	f__Lachnospiraceae	s__Ruminococcus_lactaris	t__SGB4557	T2	0.5	-0.0979948	0.472937	1.01484	PFS≥12 months	No
p__Firmicutes	f__Lachnospiraceae	s__Ruminococcus_lactaris	t__SGB4557	T3	0.5	0.127218	0.900966	1.60138	PFS≥12 months	Yes
p__Bacteroidetes	f__Rikenellaceae	s__Alistipes_onderdonkii	t__SGB2303	T0	0.5	-0.828823	-0.39397	0.0533762	PFS<12 months	No
p__Bacteroidetes	f__Rikenellaceae	s__Alistipes_onderdonkii	t__SGB2303	T1	0.5	-0.54935	-0.116176	0.276267	PFS<12 months	No
p__Bacteroidetes	f__Rikenellaceae	s__Alistipes_onderdonkii	t__SGB2303	T2	0.5	-0.384518	0.132669	0.622641	PFS≥12 months	No
p__Bacteroidetes	f__Rikenellaceae	s__Alistipes_onderdonkii	t__SGB2303	T3	0.5	-0.307046	0.378051	1.05479	PFS≥12 months	No
p__Actinobacteria	f__Coriobacteriaceae	s__Collinsella_aerofaciens	t__SGB14546_group	T0	0.5	-0.709095	-0.391984	-0.0499191	PFS<12 months	Yes
p__Actinobacteria	f__Coriobacteriaceae	s__Collinsella_aerofaciens	t__SGB14546_group	T1	0.5	-0.543321	-0.251957	0.0552813	PFS<12 months	No
p__Actinobacteria	f__Coriobacteriaceae	s__Collinsella_aerofaciens	t__SGB14546_group	T2	0.5	-0.500945	-0.124152	0.258953	PFS<12 months	No
p__Actinobacteria	f__Coriobacteriaceae	s__Collinsella_aerofaciens	t__SGB14546_group	T3	0.5	-0.499439	0.0103525	0.524236	PFS≥12 months	No
p__Firmicutes	f__Ruminococcaceae	s__GGB9646_SGB15123	t__SGB15123	T0	0.5	-0.789416	-0.390845	-0.0319918	PFS<12 months	Yes
p__Firmicutes	f__Ruminococcaceae	s__GGB9646_SGB15123	t__SGB15123	T1	0.5	-0.667696	-0.330762	0.0151429	PFS<12 months	No
p__Firmicutes	f__Ruminococcaceae	s__GGB9646_SGB15123	t__SGB15123	T2	0.5	-0.667543	-0.258361	0.172451	PFS<12 months	No
p__Firmicutes	f__Ruminococcaceae	s__GGB9646_SGB15123	t__SGB15123	T3	0.5	-0.735608	-0.187584	0.395705	PFS<12 months	No
p__Firmicutes	f__Lachnospiraceae	s__Lachnospiraceae_bacterium	t__SGB5060	T0	0.5	-0.769501	-0.387006	0.0235053	PFS<12 months	No
p__Firmicutes	f__Lachnospiraceae	s__Lachnospiraceae_bacterium	t__SGB5060	T1	0.5	-0.283399	0.0616348	0.441558	PFS≥12 months	No
p__Firmicutes	f__Lachnospiraceae	s__Lachnospiraceae_bacterium	t__SGB5060	T2	0.5	0.073519	0.517425	0.986899	PFS≥12 months	Yes
p__Firmicutes	f__Lachnospiraceae	s__Lachnospiraceae_bacterium	t__SGB5060	T3	0.5	0.351881	0.960155	1.60066	PFS≥12 months	Yes
p__Bacteroidetes	f__Rikenellaceae	s__Alistipes_indistinctus	t__SGB2325	T0	0.5	-0.716861	-0.383365	-0.0351486	PFS<12 months	Yes
p__Bacteroidetes	f__Rikenellaceae	s__Alistipes_indistinctus	t__SGB2325	T1	0.5	-0.768682	-0.472077	-0.164911	PFS<12 months	Yes
p__Bacteroidetes	f__Rikenellaceae	s__Alistipes_indistinctus	t__SGB2325	T2	0.5	-0.924091	-0.562323	-0.180603	PFS<12 months	Yes
p__Bacteroidetes	f__Rikenellaceae	s__Alistipes_indistinctus	t__SGB2325	T3	0.5	-1.1563	-0.630852	-0.128492	PFS<12 months	Yes
p__Firmicutes	f__Streptococcaceae	s__Streptococcus_sanguinis	t__SGB8047	T0	0.5	-0.761166	-0.383215	-0.0251079	PFS<12 months	Yes
p__Firmicutes	f__Streptococcaceae	s__Streptococcus_sanguinis	t__SGB8047	T1	0.5	-0.754507	-0.398365	-0.0699731	PFS<12 months	Yes
p__Firmicutes	f__Streptococcaceae	s__Streptococcus_sanguinis	t__SGB8047	T2	0.5	-0.839315	-0.439415	-0.0112981	PFS<12 months	Yes
p__Firmicutes	f__Streptococcaceae	s__Streptococcus_sanguinis	t__SGB8047	T3	0.5	-1.00808	-0.458301	0.107288	PFS<12 months	No
p__Bacteroidetes	f__Bacteroidaceae	s__Bacteroides_eggerthii	t__SGB1829	T0	0.5	-0.771656	-0.372592	0.0227134	PFS<12 months	No
p__Bacteroidetes	f__Bacteroidaceae	s__Bacteroides_eggerthii	t__SGB1829	T1	0.5	-0.288476	0.0743298	0.44902	PFS≥12 months	No
p__Bacteroidetes	f__Bacteroidaceae	s__Bacteroides_eggerthii	t__SGB1829	T2	0.5	0.0685408	0.500741	0.976723	PFS≥12 months	Yes
p__Bacteroidetes	f__Bacteroidaceae	s__Bacteroides_eggerthii	t__SGB1829	T3	0.5	0.375096	0.937677	1.57934	PFS≥12 months	Yes
p__Firmicutes	f__Clostridia_unclassified	s__GGB9494_SGB14891	t__SGB14891	T0	0.5	-0.707845	-0.372541	-0.0635869	PFS<12 months	Yes
p__Firmicutes	f__Clostridia_unclassified	s__GGB9494_SGB14891	t__SGB14891	T1	0.5	-0.622487	-0.339155	-0.0445862	PFS<12 months	Yes
p__Firmicutes	f__Clostridia_unclassified	s__GGB9494_SGB14891	t__SGB14891	T2	0.5	-0.654437	-0.29419	0.0560105	PFS<12 months	No
p__Firmicutes	f__Clostridia_unclassified	s__GGB9494_SGB14891	t__SGB14891	T3	0.5	-0.737071	-0.24849	0.216542	PFS<12 months	No
p__Bacteroidetes	f__Bacteroidaceae	s__Bacteroides_xylanisolvens	t__SGB1867	T0	0.5	-0.702916	-0.365147	-0.0299504	PFS<12 months	Yes
p__Bacteroidetes	f__Bacteroidaceae	s__Bacteroides_xylanisolvens	t__SGB1867	T1	0.5	-0.778851	-0.447839	-0.15452	PFS<12 months	Yes
p__Bacteroidetes	f__Bacteroidaceae	s__Bacteroides_xylanisolvens	t__SGB1867	T2	0.5	-0.939669	-0.563929	-0.178506	PFS<12 months	Yes
p__Bacteroidetes	f__Bacteroidaceae	s__Bacteroides_xylanisolvens	t__SGB1867	T3	0.5	-1.15183	-0.665358	-0.147425	PFS<12 months	Yes
p__Firmicutes	f__Eubacteriaceae	s__Eubacteriaceae_bacterium	t__SGB3958	T0	0.5	-0.692554	-0.360848	-0.0485137	PFS<12 months	Yes
p__Firmicutes	f__Eubacteriaceae	s__Eubacteriaceae_bacterium	t__SGB3958	T1	0.5	-0.697434	-0.410263	-0.11694	PFS<12 months	Yes
p__Firmicutes	f__Eubacteriaceae	s__Eubacteriaceae_bacterium	t__SGB3958	T2	0.5	-0.800719	-0.45621	-0.0891057	PFS<12 months	Yes
p__Firmicutes	f__Eubacteriaceae	s__Eubacteriaceae_bacterium	t__SGB3958	T3	0.5	-0.94594	-0.507104	-0.0347743	PFS<12 months	Yes
p__Firmicutes	f__Ruminococcaceae	s__GGB9627_SGB15081	t__SGB15081	T0	0.5	-0.669837	-0.356752	-0.017766	PFS<12 months	Yes
p__Firmicutes	f__Ruminococcaceae	s__GGB9627_SGB15081	t__SGB15081	T1	0.5	-0.165956	0.125515	0.423138	PFS≥12 months	No
p__Firmicutes	f__Ruminococcaceae	s__GGB9627_SGB15081	t__SGB15081	T2	0.5	0.252311	0.604603	0.978585	PFS≥12 months	Yes
p__Firmicutes	f__Ruminococcaceae	s__GGB9627_SGB15081	t__SGB15081	T3	0.5	0.598801	1.09556	1.57598	PFS≥12 months	Yes
p__Firmicutes	f__Clostridia_unclassified	s__Clostridia_bacterium	t__SGB53517	T0	0.5	-0.653577	-0.353706	-0.0549388	PFS<12 months	Yes
p__Firmicutes	f__Clostridia_unclassified	s__Clostridia_bacterium	t__SGB53517	T1	0.5	-0.185351	0.0778547	0.346291	PFS≥12 months	No
p__Firmicutes	f__Clostridia_unclassified	s__Clostridia_bacterium	t__SGB53517	T2	0.5	0.189942	0.513564	0.844402	PFS≥12 months	Yes
p__Firmicutes	f__Clostridia_unclassified	s__Clostridia_bacterium	t__SGB53517	T3	0.5	0.507767	0.948507	1.3815	PFS≥12 months	Yes
p__Firmicutes	f__Ruminococcaceae	s__Ruminococcaceae_bacterium_D5	t__SGB14960	T0	0.5	-0.583584	-0.353497	-0.128329	PFS<12 months	Yes
p__Firmicutes	f__Ruminococcaceae	s__Ruminococcaceae_bacterium_D5	t__SGB14960	T1	0.5	-0.450873	-0.23541	-0.0356737	PFS<12 months	Yes
p__Firmicutes	f__Ruminococcaceae	s__Ruminococcaceae_bacterium_D5	t__SGB14960	T2	0.5	-0.383687	-0.122456	0.13097	PFS<12 months	No
p__Firmicutes	f__Ruminococcaceae	s__Ruminococcaceae_bacterium_D5	t__SGB14960	T3	0.5	-0.34978	-0.0143676	0.322939	PFS<12 months	No
p__Firmicutes	f__Lachnospiraceae	s__Anaerobutyricum_hallii	t__SGB4537	T0	0.5	-0.842584	-0.35262	0.142892	PFS<12 months	No
p__Firmicutes	f__Lachnospiraceae	s__Anaerobutyricum_hallii	t__SGB4537	T1	0.5	-0.841619	-0.419723	0.00983559	PFS<12 months	No
p__Firmicutes	f__Lachnospiraceae	s__Anaerobutyricum_hallii	t__SGB4537	T2	0.5	-0.991888	-0.480727	0.0245079	PFS<12 months	No
p__Firmicutes	f__Lachnospiraceae	s__Anaerobutyricum_hallii	t__SGB4537	T3	0.5	-1.23352	-0.542115	0.140247	PFS<12 months	No
p__Actinobacteria	f__Actinomycetaceae	s__Actinomyces_graevenitzii	t__SGB17130	T0	0.5	-0.704368	-0.339189	-0.0108252	PFS<12 months	Yes
p__Actinobacteria	f__Actinomycetaceae	s__Actinomyces_graevenitzii	t__SGB17130	T1	0.5	-0.410087	-0.0883017	0.23077	PFS<12 months	No
p__Actinobacteria	f__Actinomycetaceae	s__Actinomyces_graevenitzii	t__SGB17130	T2	0.5	-0.227963	0.173043	0.539558	PFS≥12 months	No
p__Actinobacteria	f__Actinomycetaceae	s__Actinomyces_graevenitzii	t__SGB17130	T3	0.5	-0.10114	0.428564	0.943276	PFS≥12 months	No
p__Actinobacteria	f__Promicromonosporaceae	s__Isoptericola_variabilis	t__SGB17153_group	T0	0.5	-0.704371	-0.335703	0.0377057	PFS<12 months	No
p__Actinobacteria	f__Promicromonosporaceae	s__Isoptericola_variabilis	t__SGB17153_group	T1	0.5	-0.943342	-0.59934	-0.258082	PFS<12 months	Yes
p__Actinobacteria	f__Promicromonosporaceae	s__Isoptericola_variabilis	t__SGB17153_group	T2	0.5	-1.26365	-0.856467	-0.45797	PFS<12 months	Yes
p__Actinobacteria	f__Promicromonosporaceae	s__Isoptericola_variabilis	t__SGB17153_group	T3	0.5	-1.6693	-1.12843	-0.587178	PFS<12 months	Yes
p__Firmicutes	f__Ruminococcaceae	s__Ruminococcaceae_unclassified_SGB15236	t__SGB15236	T0	0.5	-0.601359	-0.335071	-0.0519282	PFS<12 months	Yes
p__Firmicutes	f__Ruminococcaceae	s__Ruminococcaceae_unclassified_SGB15236	t__SGB15236	T1	0.5	-0.306447	-0.0566423	0.215973	PFS<12 months	No
p__Firmicutes	f__Ruminococcaceae	s__Ruminococcaceae_unclassified_SGB15236	t__SGB15236	T2	0.5	-0.075962	0.243177	0.548379	PFS≥12 months	No
p__Firmicutes	f__Ruminococcaceae	s__Ruminococcaceae_unclassified_SGB15236	t__SGB15236	T3	0.5	0.0934417	0.532672	0.959663	PFS≥12 months	Yes
p__Euryarchaeota	f__Methanobacteriaceae	s__Methanobrevibacter_smithii	t__SGB714_group	T0	0.5	-0.798071	-0.33265	0.146096	PFS<12 months	No
p__Euryarchaeota	f__Methanobacteriaceae	s__Methanobrevibacter_smithii	t__SGB714_group	T1	0.5	-0.362607	0.0666476	0.474772	PFS≥12 months	No
p__Euryarchaeota	f__Methanobacteriaceae	s__Methanobrevibacter_smithii	t__SGB714_group	T2	0.5	-0.0792172	0.434705	0.986486	PFS≥12 months	No
p__Euryarchaeota	f__Methanobacteriaceae	s__Methanobrevibacter_smithii	t__SGB714_group	T3	0.5	0.150305	0.834147	1.52817	PFS≥12 months	Yes
p__Bacteroidetes	f__Bacteroidales_unclassified	s__Phocaeicola_plebeius	t__SGB1903_group	T0	0.5	-0.673829	-0.328656	0.0207702	PFS<12 months	No
p__Bacteroidetes	f__Bacteroidales_unclassified	s__Phocaeicola_plebeius	t__SGB1903_group	T1	0.5	-0.701579	-0.374355	-0.0658016	PFS<12 months	Yes
p__Bacteroidetes	f__Bacteroidales_unclassified	s__Phocaeicola_plebeius	t__SGB1903_group	T2	0.5	-0.817078	-0.425635	-0.0290419	PFS<12 months	Yes
p__Bacteroidetes	f__Bacteroidales_unclassified	s__Phocaeicola_plebeius	t__SGB1903_group	T3	0.5	-0.996983	-0.483177	0.0497976	PFS<12 months	No
p__Firmicutes	f__Clostridiales_unclassified	s__Lawsonibacter_sp_NSJ_51	t__SGB15131	T0	0.5	-0.699888	-0.323226	0.0562913	PFS<12 months	No
p__Firmicutes	f__Clostridiales_unclassified	s__Lawsonibacter_sp_NSJ_51	t__SGB15131	T1	0.5	-0.519782	-0.183896	0.160807	PFS<12 months	No
p__Firmicutes	f__Clostridiales_unclassified	s__Lawsonibacter_sp_NSJ_51	t__SGB15131	T2	0.5	-0.475792	-0.0274234	0.368084	PFS<12 months	No
p__Firmicutes	f__Clostridiales_unclassified	s__Lawsonibacter_sp_NSJ_51	t__SGB15131	T3	0.5	-0.492941	0.101164	0.638384	PFS≥12 months	No
p__Bacteroidetes	f__Bacteroidaceae	s__Bacteroides_thetaiotaomicron	t__SGB1861	T0	0.5	-0.772319	-0.323001	0.118056	PFS<12 months	No
p__Bacteroidetes	f__Bacteroidaceae	s__Bacteroides_thetaiotaomicron	t__SGB1861	T1	0.5	-1.02884	-0.628597	-0.22304	PFS<12 months	Yes
p__Bacteroidetes	f__Bacteroidaceae	s__Bacteroides_thetaiotaomicron	t__SGB1861	T2	0.5	-1.43381	-0.926364	-0.424639	PFS<12 months	Yes
p__Bacteroidetes	f__Bacteroidaceae	s__Bacteroides_thetaiotaomicron	t__SGB1861	T3	0.5	-1.91949	-1.24614	-0.587538	PFS<12 months	Yes
p__Firmicutes	f__Clostridiaceae	s__GGB3478_SGB4643	t__SGB4643	T0	0.5	-0.541138	-0.322579	-0.0918847	PFS<12 months	Yes
p__Firmicutes	f__Clostridiaceae	s__GGB3478_SGB4643	t__SGB4643	T1	0.5	-0.594622	-0.388612	-0.183828	PFS<12 months	Yes
p__Firmicutes	f__Clostridiaceae	s__GGB3478_SGB4643	t__SGB4643	T2	0.5	-0.708437	-0.454005	-0.206669	PFS<12 months	Yes
p__Firmicutes	f__Clostridiaceae	s__GGB3478_SGB4643	t__SGB4643	T3	0.5	-0.868554	-0.52319	-0.179213	PFS<12 months	Yes
p__Firmicutes	f__Oscillospiraceae	s__Dysosmobacter_welbionis	t__SGB15078	T0	0.5	-0.673048	-0.320773	0.057378	PFS<12 months	No
p__Firmicutes	f__Oscillospiraceae	s__Dysosmobacter_welbionis	t__SGB15078	T1	0.5	-0.788966	-0.430594	-0.0798008	PFS<12 months	Yes
p__Firmicutes	f__Oscillospiraceae	s__Dysosmobacter_welbionis	t__SGB15078	T2	0.5	-0.981716	-0.538927	-0.103641	PFS<12 months	Yes
p__Firmicutes	f__Oscillospiraceae	s__Dysosmobacter_welbionis	t__SGB15078	T3	0.5	-1.24059	-0.657894	-0.0852459	PFS<12 months	Yes
p__Firmicutes	f__Clostridiales_unclassified	s__Intestinimonas_gabonensis	t__SGB79840	T0	0.5	-0.617716	-0.318799	0.0124158	PFS<12 months	No
p__Firmicutes	f__Clostridiales_unclassified	s__Intestinimonas_gabonensis	t__SGB79840	T1	0.5	-0.313513	-0.0288733	0.261013	PFS<12 months	No
p__Firmicutes	f__Clostridiales_unclassified	s__Intestinimonas_gabonensis	t__SGB79840	T2	0.5	-0.118466	0.253375	0.627065	PFS≥12 months	No
p__Firmicutes	f__Clostridiales_unclassified	s__Intestinimonas_gabonensis	t__SGB79840	T3	0.5	0.0234442	0.526463	1.06388	PFS≥12 months	Yes
p__Firmicutes	f__Ruminococcaceae	s__Neobittarella_massiliensis	t__SGB7264	T0	0.5	-0.629702	-0.318402	-0.0123862	PFS<12 months	Yes
p__Firmicutes	f__Ruminococcaceae	s__Neobittarella_massiliensis	t__SGB7264	T1	0.5	-0.693447	-0.418132	-0.124856	PFS<12 months	Yes
p__Firmicutes	f__Ruminococcaceae	s__Neobittarella_massiliensis	t__SGB7264	T2	0.5	-0.856756	-0.496664	-0.133063	PFS<12 months	Yes
p__Firmicutes	f__Ruminococcaceae	s__Neobittarella_massiliensis	t__SGB7264	T3	0.5	-1.06589	-0.583377	-0.0757334	PFS<12 months	Yes
p__Firmicutes	f__Clostridia_unclassified	s__Clostridia_bacterium	t__SGB14845	T0	0.5	-0.60646	-0.318015	-0.0212521	PFS<12 months	Yes
p__Firmicutes	f__Clostridia_unclassified	s__Clostridia_bacterium	t__SGB14845	T1	0.5	-0.66613	-0.399458	-0.155462	PFS<12 months	Yes
p__Firmicutes	f__Clostridia_unclassified	s__Clostridia_bacterium	t__SGB14845	T2	0.5	-0.810944	-0.505374	-0.183068	PFS<12 months	Yes
p__Firmicutes	f__Clostridia_unclassified	s__Clostridia_bacterium	t__SGB14845	T3	0.5	-1.00661	-0.60161	-0.173302	PFS<12 months	Yes
p__Firmicutes	f__Streptococcaceae	s__Streptococcus_sp_A12	t__SGB8059_group	T0	0.5	-0.730557	-0.315814	0.0808423	PFS<12 months	No
p__Firmicutes	f__Streptococcaceae	s__Streptococcus_sp_A12	t__SGB8059_group	T1	0.5	-0.78615	-0.420404	-0.0758276	PFS<12 months	Yes
p__Firmicutes	f__Streptococcaceae	s__Streptococcus_sp_A12	t__SGB8059_group	T2	0.5	-0.981002	-0.505561	-0.0892221	PFS<12 months	Yes
p__Firmicutes	f__Streptococcaceae	s__Streptococcus_sp_A12	t__SGB8059_group	T3	0.5	-1.2549	-0.611647	-0.00885855	PFS<12 months	Yes
p__Firmicutes	f__Lachnospiraceae	s__Lachnospiraceae_bacterium	t__SGB4750	T0	0.5	-0.651495	-0.308669	0.0251604	PFS<12 months	No
p__Firmicutes	f__Lachnospiraceae	s__Lachnospiraceae_bacterium	t__SGB4750	T1	0.5	-0.267027	0.055224	0.365429	PFS≥12 months	No
p__Firmicutes	f__Lachnospiraceae	s__Lachnospiraceae_bacterium	t__SGB4750	T2	0.5	0.0212005	0.419563	0.789022	PFS≥12 months	Yes
p__Firmicutes	f__Lachnospiraceae	s__Lachnospiraceae_bacterium	t__SGB4750	T3	0.5	0.252253	0.785236	1.27624	PFS≥12 months	Yes
p__Proteobacteria	f__Sutterellaceae	s__Sutterella_wadsworthensis	t__SGB9283	T0	0.5	-0.559526	-0.301799	-0.0681668	PFS<12 months	Yes
p__Proteobacteria	f__Sutterellaceae	s__Sutterella_wadsworthensis	t__SGB9283	T1	0.5	-0.663788	-0.451069	-0.224744	PFS<12 months	Yes
p__Proteobacteria	f__Sutterellaceae	s__Sutterella_wadsworthensis	t__SGB9283	T2	0.5	-0.867842	-0.59488	-0.308906	PFS<12 months	Yes
p__Proteobacteria	f__Sutterellaceae	s__Sutterella_wadsworthensis	t__SGB9283	T3	0.5	-1.11519	-0.731061	-0.33924	PFS<12 months	Yes
p__Firmicutes	f__Ruminococcaceae	s__Ruminococcaceae_unclassified_SGB15233	t__SGB15233	T0	0.5	-0.580154	-0.300073	-0.0150572	PFS<12 months	Yes
p__Firmicutes	f__Ruminococcaceae	s__Ruminococcaceae_unclassified_SGB15233	t__SGB15233	T1	0.5	-0.562196	-0.30325	-0.0493361	PFS<12 months	Yes
p__Firmicutes	f__Ruminococcaceae	s__Ruminococcaceae_unclassified_SGB15233	t__SGB15233	T2	0.5	-0.64136	-0.322405	0.00843727	PFS<12 months	No
p__Firmicutes	f__Ruminococcaceae	s__Ruminococcaceae_unclassified_SGB15233	t__SGB15233	T3	0.5	-0.74871	-0.322337	0.0849421	PFS<12 months	No
p__Firmicutes	f__Streptococcaceae	s__Streptococcus_sp_263_SSPC	t__SGB8255_group	T0	0.5	-0.639316	-0.299088	0.0200395	PFS<12 months	No
p__Firmicutes	f__Streptococcaceae	s__Streptococcus_sp_263_SSPC	t__SGB8255_group	T1	0.5	-0.715383	-0.403376	-0.105409	PFS<12 months	Yes
p__Firmicutes	f__Streptococcaceae	s__Streptococcus_sp_263_SSPC	t__SGB8255_group	T2	0.5	-0.891948	-0.494108	-0.137893	PFS<12 months	Yes
p__Firmicutes	f__Streptococcaceae	s__Streptococcus_sp_263_SSPC	t__SGB8255_group	T3	0.5	-1.11776	-0.590402	-0.100923	PFS<12 months	Yes
p__Firmicutes	f__Lachnospiraceae	s__Lachnospiraceae_bacterium_NSJ_29	t__SGB25431	T0	0.5	-0.611745	-0.293293	0.054425	PFS<12 months	No
p__Firmicutes	f__Lachnospiraceae	s__Lachnospiraceae_bacterium_NSJ_29	t__SGB25431	T1	0.5	-0.240669	0.0499092	0.353155	PFS≥12 months	No
p__Firmicutes	f__Lachnospiraceae	s__Lachnospiraceae_bacterium_NSJ_29	t__SGB25431	T2	0.5	0.00871487	0.395178	0.766745	PFS≥12 months	Yes
p__Firmicutes	f__Lachnospiraceae	s__Lachnospiraceae_bacterium_NSJ_29	t__SGB25431	T3	0.5	0.187057	0.73502	1.26945	PFS≥12 months	Yes
p__Firmicutes	f__Clostridiaceae	s__Clostridium_sp_AM49_4BH	t__SGB4652	T0	0.5	-0.684179	-0.285628	0.0956618	PFS<12 months	No
p__Firmicutes	f__Clostridiaceae	s__Clostridium_sp_AM49_4BH	t__SGB4652	T1	0.5	-0.610532	-0.249298	0.0841974	PFS<12 months	No
p__Firmicutes	f__Clostridiaceae	s__Clostridium_sp_AM49_4BH	t__SGB4652	T2	0.5	-0.64292	-0.219101	0.199991	PFS<12 months	No
p__Firmicutes	f__Clostridiaceae	s__Clostridium_sp_AM49_4BH	t__SGB4652	T3	0.5	-0.749074	-0.175051	0.347249	PFS<12 months	No
p__Firmicutes	f__Clostridia_unclassified	s__Clostridia_bacterium_UC5_1_1D1	t__SGB14995	T0	0.5	-0.666353	-0.281717	0.129082	PFS<12 months	No
p__Firmicutes	f__Clostridia_unclassified	s__Clostridia_bacterium_UC5_1_1D1	t__SGB14995	T1	0.5	-0.509718	-0.144649	0.214174	PFS<12 months	No
p__Firmicutes	f__Clostridia_unclassified	s__Clostridia_bacterium_UC5_1_1D1	t__SGB14995	T2	0.5	-0.460938	-0.00958535	0.426645	PFS<12 months	No
p__Firmicutes	f__Clostridia_unclassified	s__Clostridia_bacterium_UC5_1_1D1	t__SGB14995	T3	0.5	-0.464411	0.112611	0.716703	PFS≥12 months	No
p__Firmicutes	f__Ruminococcaceae	s__Candidatus_Cibiobacter_qucibialis	t__SGB15286	T0	0.5	-0.620638	-0.281371	0.0674637	PFS<12 months	No
p__Firmicutes	f__Ruminococcaceae	s__Candidatus_Cibiobacter_qucibialis	t__SGB15286	T1	0.5	-0.629954	-0.315022	-0.0152541	PFS<12 months	Yes
p__Firmicutes	f__Ruminococcaceae	s__Candidatus_Cibiobacter_qucibialis	t__SGB15286	T2	0.5	-0.732377	-0.369866	0.000957538	PFS<12 months	No
p__Firmicutes	f__Ruminococcaceae	s__Candidatus_Cibiobacter_qucibialis	t__SGB15286	T3	0.5	-0.890375	-0.404331	0.070072	PFS<12 months	No
p__Bacteroidetes	f__Bacteroidaceae	s__Bacteroides_ovatus	t__SGB1871	T0	0.5	-0.687437	-0.280304	0.116344	PFS<12 months	No
p__Bacteroidetes	f__Bacteroidaceae	s__Bacteroides_ovatus	t__SGB1871	T1	0.5	-0.506623	-0.133005	0.222941	PFS<12 months	No
p__Bacteroidetes	f__Bacteroidaceae	s__Bacteroides_ovatus	t__SGB1871	T2	0.5	-0.416266	0.0134283	0.447946	PFS≥12 months	No
p__Bacteroidetes	f__Bacteroidaceae	s__Bacteroides_ovatus	t__SGB1871	T3	0.5	-0.427722	0.152928	0.783713	PFS≥12 months	No
p__Firmicutes	f__Clostridiaceae	s__Clostridiaceae_bacterium	t__SGB4721	T0	0.5	-0.571335	-0.266023	0.0657753	PFS<12 months	No
p__Firmicutes	f__Clostridiaceae	s__Clostridiaceae_bacterium	t__SGB4721	T1	0.5	-0.640658	-0.35877	-0.0415136	PFS<12 months	Yes
p__Firmicutes	f__Clostridiaceae	s__Clostridiaceae_bacterium	t__SGB4721	T2	0.5	-0.802446	-0.447025	-0.0660677	PFS<12 months	Yes
p__Firmicutes	f__Clostridiaceae	s__Clostridiaceae_bacterium	t__SGB4721	T3	0.5	-1.03913	-0.544965	-0.0297373	PFS<12 months	Yes
p__Firmicutes	f__Clostridia_unclassified	s__Clostridia_unclassified_SGB6276	t__SGB6276	T0	0.5	-0.496009	-0.262476	0.00459238	PFS<12 months	No
p__Firmicutes	f__Clostridia_unclassified	s__Clostridia_unclassified_SGB6276	t__SGB6276	T1	0.5	0.0248262	0.255069	0.485675	PFS≥12 months	Yes
p__Firmicutes	f__Clostridia_unclassified	s__Clostridia_unclassified_SGB6276	t__SGB6276	T2	0.5	0.490899	0.775748	1.05122	PFS≥12 months	Yes
p__Firmicutes	f__Clostridia_unclassified	s__Clostridia_unclassified_SGB6276	t__SGB6276	T3	0.5	0.893513	1.288	1.66532	PFS≥12 months	Yes
p__Firmicutes	f__Lachnospiraceae	s__Sellimonas_intestinalis	t__SGB4617	T0	0.5	-0.711733	-0.260772	0.226108	PFS<12 months	No
p__Firmicutes	f__Lachnospiraceae	s__Sellimonas_intestinalis	t__SGB4617	T1	0.5	-1.48224	-1.02631	-0.603057	PFS<12 months	Yes
p__Firmicutes	f__Lachnospiraceae	s__Sellimonas_intestinalis	t__SGB4617	T2	0.5	-2.35074	-1.81645	-1.30512	PFS<12 months	Yes
p__Firmicutes	f__Lachnospiraceae	s__Sellimonas_intestinalis	t__SGB4617	T3	0.5	-3.29682	-2.63158	-1.91367	PFS<12 months	Yes
p__Firmicutes	f__Lachnospiraceae	s__GGB3571_SGB4778	t__SGB4778	T0	0.5	-0.626835	-0.251553	0.137276	PFS<12 months	No
p__Firmicutes	f__Lachnospiraceae	s__GGB3571_SGB4778	t__SGB4778	T1	0.5	-0.277511	0.0910288	0.422936	PFS≥12 months	No
p__Firmicutes	f__Lachnospiraceae	s__GGB3571_SGB4778	t__SGB4778	T2	0.5	0.00182117	0.396396	0.83095	PFS≥12 months	Yes
p__Firmicutes	f__Lachnospiraceae	s__GGB3571_SGB4778	t__SGB4778	T3	0.5	0.182064	0.727505	1.30228	PFS≥12 months	Yes
p__Firmicutes	f__Lachnospiraceae	s__Roseburia_sp_AF02_12	t__SGB4938	T0	0.5	-0.583205	-0.25	0.106158	PFS<12 months	No
p__Firmicutes	f__Lachnospiraceae	s__Roseburia_sp_AF02_12	t__SGB4938	T1	0.5	-0.274357	0.0330137	0.365933	PFS≥12 months	No
p__Firmicutes	f__Lachnospiraceae	s__Roseburia_sp_AF02_12	t__SGB4938	T2	0.5	-0.0725835	0.334487	0.737711	PFS≥12 months	No
p__Firmicutes	f__Lachnospiraceae	s__Roseburia_sp_AF02_12	t__SGB4938	T3	0.5	0.0812325	0.635095	1.18418	PFS≥12 months	Yes
p__Firmicutes	f__Clostridiaceae	s__Clostridiaceae_bacterium	t__SGB4770	T0	0.5	-0.554475	-0.246613	0.0488434	PFS<12 months	No
p__Firmicutes	f__Clostridiaceae	s__Clostridiaceae_bacterium	t__SGB4770	T1	0.5	-0.503442	-0.218286	0.059351	PFS<12 months	No
p__Firmicutes	f__Clostridiaceae	s__Clostridiaceae_bacterium	t__SGB4770	T2	0.5	-0.515985	-0.184805	0.158446	PFS<12 months	No
p__Firmicutes	f__Clostridiaceae	s__Clostridiaceae_bacterium	t__SGB4770	T3	0.5	-0.596294	-0.144622	0.308001	PFS<12 months	No
p__Actinobacteria	f__Eggerthellaceae	s__Eggerthellaceae_unclassified_SGB14341	t__SGB14341	T0	0.5	-0.648169	-0.246081	0.144676	PFS<12 months	No
p__Actinobacteria	f__Eggerthellaceae	s__Eggerthellaceae_unclassified_SGB14341	t__SGB14341	T1	0.5	-0.92591	-0.567884	-0.204148	PFS<12 months	Yes
p__Actinobacteria	f__Eggerthellaceae	s__Eggerthellaceae_unclassified_SGB14341	t__SGB14341	T2	0.5	-1.32266	-0.896939	-0.448767	PFS<12 months	Yes
p__Actinobacteria	f__Eggerthellaceae	s__Eggerthellaceae_unclassified_SGB14341	t__SGB14341	T3	0.5	-1.79557	-1.22803	-0.635939	PFS<12 months	Yes
p__Firmicutes	f__Christensenellaceae	s__Christensenellaceae_bacterium_NSJ_53	t__SGB82545	T0	0.5	-0.468328	-0.245311	-0.0165824	PFS<12 months	Yes
p__Firmicutes	f__Christensenellaceae	s__Christensenellaceae_bacterium_NSJ_53	t__SGB82545	T1	0.5	-0.879512	-0.671054	-0.474138	PFS<12 months	Yes
p__Firmicutes	f__Christensenellaceae	s__Christensenellaceae_bacterium_NSJ_53	t__SGB82545	T2	0.5	-1.36393	-1.11695	-0.853224	PFS<12 months	Yes
p__Firmicutes	f__Christensenellaceae	s__Christensenellaceae_bacterium_NSJ_53	t__SGB82545	T3	0.5	-1.8818	-1.56503	-1.19123	PFS<12 months	Yes
p__Firmicutes	f__Lachnospiraceae	s__Lachnospiraceae_unclassified_SGB4894	t__SGB4894	T0	0.5	-0.565086	-0.243137	0.10052	PFS<12 months	No
p__Firmicutes	f__Lachnospiraceae	s__Lachnospiraceae_unclassified_SGB4894	t__SGB4894	T1	0.5	-0.295017	0.00629467	0.326139	PFS≥12 months	No
p__Firmicutes	f__Lachnospiraceae	s__Lachnospiraceae_unclassified_SGB4894	t__SGB4894	T2	0.5	-0.099214	0.265387	0.632829	PFS≥12 months	No
p__Firmicutes	f__Lachnospiraceae	s__Lachnospiraceae_unclassified_SGB4894	t__SGB4894	T3	0.5	0.0271351	0.537831	1.02224	PFS≥12 months	Yes
p__Firmicutes	f__Clostridia_unclassified	s__Clostridia_bacterium	t__SGB14253	T0	0.5	-0.469703	-0.242109	-0.00430127	PFS<12 months	Yes
p__Firmicutes	f__Clostridia_unclassified	s__Clostridia_bacterium	t__SGB14253	T1	0.5	-0.427276	-0.202598	0.0151909	PFS<12 months	No
p__Firmicutes	f__Clostridia_unclassified	s__Clostridia_bacterium	t__SGB14253	T2	0.5	-0.437564	-0.169712	0.091278	PFS<12 months	No
p__Firmicutes	f__Clostridia_unclassified	s__Clostridia_bacterium	t__SGB14253	T3	0.5	-0.491812	-0.138301	0.21562	PFS<12 months	No
p__Firmicutes	f__Ruminococcaceae	s__Massilimaliae_timonensis	t__SGB7253	T0	0.5	-0.596069	-0.241671	0.104021	PFS<12 months	No
p__Firmicutes	f__Ruminococcaceae	s__Massilimaliae_timonensis	t__SGB7253	T1	0.5	-0.562601	-0.231819	0.0893263	PFS<12 months	No
p__Firmicutes	f__Ruminococcaceae	s__Massilimaliae_timonensis	t__SGB7253	T2	0.5	-0.66289	-0.224947	0.171446	PFS<12 months	No
p__Firmicutes	f__Ruminococcaceae	s__Massilimaliae_timonensis	t__SGB7253	T3	0.5	-0.794173	-0.23272	0.326215	PFS<12 months	No
p__Bacteroidetes	f__Bacteroidaceae	s__Bacteroides_caccae	t__SGB1877	T0	0.5	-0.595917	-0.240551	0.0997394	PFS<12 months	No
p__Bacteroidetes	f__Bacteroidaceae	s__Bacteroides_caccae	t__SGB1877	T1	0.5	-0.592679	-0.27638	0.0432542	PFS<12 months	No
p__Bacteroidetes	f__Bacteroidaceae	s__Bacteroides_caccae	t__SGB1877	T2	0.5	-0.705197	-0.304955	0.0883575	PFS<12 months	No
p__Bacteroidetes	f__Bacteroidaceae	s__Bacteroides_caccae	t__SGB1877	T3	0.5	-0.876753	-0.342868	0.222026	PFS<12 months	No
p__Firmicutes	f__Veillonellaceae	s__Veillonella_parvula	t__SGB6939	T0	0.5	-0.63213	-0.23641	0.151713	PFS<12 months	No
p__Firmicutes	f__Veillonellaceae	s__Veillonella_parvula	t__SGB6939	T1	0.5	0.30986	0.694099	1.09784	PFS≥12 months	Yes
p__Firmicutes	f__Veillonellaceae	s__Veillonella_parvula	t__SGB6939	T2	0.5	1.16432	1.66893	2.11241	PFS≥12 months	Yes
p__Firmicutes	f__Veillonellaceae	s__Veillonella_parvula	t__SGB6939	T3	0.5	1.95426	2.61072	3.22788	PFS≥12 months	Yes
p__Firmicutes	f__Lachnospiraceae	s__Lachnospira_eligens	t__SGB5082_group	T0	0.5	-0.626054	-0.235847	0.162911	PFS<12 months	No
p__Firmicutes	f__Lachnospiraceae	s__Lachnospira_eligens	t__SGB5082_group	T1	0.5	-0.0607663	0.299132	0.682997	PFS≥12 months	No
p__Firmicutes	f__Lachnospiraceae	s__Lachnospira_eligens	t__SGB5082_group	T2	0.5	0.416117	0.849711	1.30613	PFS≥12 months	Yes
p__Firmicutes	f__Lachnospiraceae	s__Lachnospira_eligens	t__SGB5082_group	T3	0.5	0.825849	1.40535	2.00245	PFS≥12 months	Yes
p__Firmicutes	f__Ruminococcaceae	s__Phocea_massiliensis	t__SGB14837	T0	0.5	-0.506162	-0.228786	0.050813	PFS<12 months	No
p__Firmicutes	f__Ruminococcaceae	s__Phocea_massiliensis	t__SGB14837	T1	0.5	-0.323732	-0.0564478	0.195052	PFS<12 months	No
p__Firmicutes	f__Ruminococcaceae	s__Phocea_massiliensis	t__SGB14837	T2	0.5	-0.218043	0.0965666	0.396792	PFS≥12 months	No
p__Firmicutes	f__Ruminococcaceae	s__Phocea_massiliensis	t__SGB14837	T3	0.5	-0.156874	0.254822	0.690771	PFS≥12 months	No
p__Firmicutes	f__Clostridia_unclassified	s__Clostridia_unclassified_SGB4367	t__SGB4367	T0	0.5	-0.577867	-0.223878	0.132493	PFS<12 months	No
p__Firmicutes	f__Clostridia_unclassified	s__Clostridia_unclassified_SGB4367	t__SGB4367	T1	0.5	-0.495527	-0.173212	0.14058	PFS<12 months	No
p__Firmicutes	f__Clostridia_unclassified	s__Clostridia_unclassified_SGB4367	t__SGB4367	T2	0.5	-0.500802	-0.137789	0.262247	PFS<12 months	No
p__Firmicutes	f__Clostridia_unclassified	s__Clostridia_unclassified_SGB4367	t__SGB4367	T3	0.5	-0.598667	-0.0792819	0.424784	PFS<12 months	No
p__Firmicutes	f__Lachnospiraceae	s__Lachnospiraceae_bacterium_OM04_12BH	t__SGB4893	T0	0.5	-0.490386	-0.220237	0.0268551	PFS<12 months	No
p__Firmicutes	f__Lachnospiraceae	s__Lachnospiraceae_bacterium_OM04_12BH	t__SGB4893	T1	0.5	-0.254928	-0.0269444	0.19224	PFS<12 months	No
p__Firmicutes	f__Lachnospiraceae	s__Lachnospiraceae_bacterium_OM04_12BH	t__SGB4893	T2	0.5	-0.118043	0.168695	0.439482	PFS≥12 months	No
p__Firmicutes	f__Lachnospiraceae	s__Lachnospiraceae_bacterium_OM04_12BH	t__SGB4893	T3	0.5	-0.0144525	0.346315	0.722143	PFS≥12 months	No
p__Firmicutes	f__Streptococcaceae	s__Streptococcus_mitis	t__SGB8163	T0	0.5	-0.550194	-0.2187	0.0960212	PFS<12 months	No
p__Firmicutes	f__Streptococcaceae	s__Streptococcus_mitis	t__SGB8163	T1	0.5	-0.425515	-0.145555	0.146722	PFS<12 months	No
p__Firmicutes	f__Streptococcaceae	s__Streptococcus_mitis	t__SGB8163	T2	0.5	-0.401618	-0.0507187	0.292517	PFS<12 months	No
p__Firmicutes	f__Streptococcaceae	s__Streptococcus_mitis	t__SGB8163	T3	0.5	-0.446065	0.0410586	0.509515	PFS≥12 months	No
p__Firmicutes	f__Clostridiaceae	s__Massilioclostridium_coli	t__SGB29305	T0	0.5	-0.628326	-0.217186	0.215109	PFS<12 months	No
p__Firmicutes	f__Clostridiaceae	s__Massilioclostridium_coli	t__SGB29305	T1	0.5	-0.416173	-0.0486081	0.321875	PFS<12 months	No
p__Firmicutes	f__Clostridiaceae	s__Massilioclostridium_coli	t__SGB29305	T2	0.5	-0.323745	0.128516	0.548566	PFS≥12 months	No
p__Firmicutes	f__Clostridiaceae	s__Massilioclostridium_coli	t__SGB29305	T3	0.5	-0.31715	0.297258	0.84684	PFS≥12 months	No
p__Firmicutes	f__Ruminococcaceae	s__GGB9618_SGB15065	t__SGB15065	T0	0.5	-0.462185	-0.215091	0.0402239	PFS<12 months	No
p__Firmicutes	f__Ruminococcaceae	s__GGB9618_SGB15065	t__SGB15065	T1	0.5	-0.467784	-0.235511	-0.00147155	PFS<12 months	Yes
p__Firmicutes	f__Ruminococcaceae	s__GGB9618_SGB15065	t__SGB15065	T2	0.5	-0.556477	-0.269111	0.0399151	PFS<12 months	No
p__Firmicutes	f__Ruminococcaceae	s__GGB9618_SGB15065	t__SGB15065	T3	0.5	-0.676536	-0.30028	0.103355	PFS<12 months	No
p__Firmicutes	f__Lachnospiraceae	s__Lachnospiraceae_bacterium	t__SGB4957	T0	0.5	-0.444037	-0.213923	0.0206694	PFS<12 months	No
p__Firmicutes	f__Lachnospiraceae	s__Lachnospiraceae_bacterium	t__SGB4957	T1	0.5	-0.532643	-0.308696	-0.080794	PFS<12 months	Yes
p__Firmicutes	f__Lachnospiraceae	s__Lachnospiraceae_bacterium	t__SGB4957	T2	0.5	-0.671477	-0.399687	-0.127203	PFS<12 months	Yes
p__Firmicutes	f__Lachnospiraceae	s__Lachnospiraceae_bacterium	t__SGB4957	T3	0.5	-0.844411	-0.490614	-0.136068	PFS<12 months	Yes
p__Bacteroidetes	f__Bacteroidaceae	s__Bacteroides_nordii	t__SGB1858	T0	0.5	-0.458872	-0.209564	0.058437	PFS<12 months	No
p__Bacteroidetes	f__Bacteroidaceae	s__Bacteroides_nordii	t__SGB1858	T1	0.5	-0.573232	-0.336431	-0.09447	PFS<12 months	Yes
p__Bacteroidetes	f__Bacteroidaceae	s__Bacteroides_nordii	t__SGB1858	T2	0.5	-0.779295	-0.478009	-0.178909	PFS<12 months	Yes
p__Bacteroidetes	f__Bacteroidaceae	s__Bacteroides_nordii	t__SGB1858	T3	0.5	-1.02235	-0.611922	-0.218244	PFS<12 months	Yes
p__Firmicutes	f__Clostridia_unclassified	s__Candidatus_Parachristensenella_avicola	t__SGB58519	T0	0.5	-0.549617	-0.208124	0.168186	PFS<12 months	No
p__Firmicutes	f__Clostridia_unclassified	s__Candidatus_Parachristensenella_avicola	t__SGB58519	T1	0.5	-0.926489	-0.5941	-0.260328	PFS<12 months	Yes
p__Firmicutes	f__Clostridia_unclassified	s__Candidatus_Parachristensenella_avicola	t__SGB58519	T2	0.5	-1.38662	-0.981479	-0.576214	PFS<12 months	Yes
p__Firmicutes	f__Clostridia_unclassified	s__Candidatus_Parachristensenella_avicola	t__SGB58519	T3	0.5	-1.90267	-1.37143	-0.837743	PFS<12 months	Yes
p__Firmicutes	f__Lachnospiraceae	s__GGB3433_SGB4573	t__SGB4573_group	T0	0.5	-0.612638	-0.205503	0.227829	PFS<12 months	No
p__Firmicutes	f__Lachnospiraceae	s__GGB3433_SGB4573	t__SGB4573_group	T1	0.5	-0.300078	0.0761243	0.469773	PFS≥12 months	No
p__Firmicutes	f__Lachnospiraceae	s__GGB3433_SGB4573	t__SGB4573_group	T2	0.5	-0.102376	0.3846	0.834871	PFS≥12 months	No
p__Firmicutes	f__Lachnospiraceae	s__GGB3433_SGB4573	t__SGB4573_group	T3	0.5	0.000261842	0.664095	1.30357	PFS≥12 months	Yes
p__Firmicutes	f__Ruminococcaceae	s__Ruminococcaceae_bacterium	t__SGB53515	T0	0.5	-0.444649	-0.202749	0.0411205	PFS<12 months	No
p__Firmicutes	f__Ruminococcaceae	s__Ruminococcaceae_bacterium	t__SGB53515	T1	0.5	-0.0934916	0.138914	0.356289	PFS≥12 months	No
p__Firmicutes	f__Ruminococcaceae	s__Ruminococcaceae_bacterium	t__SGB53515	T2	0.5	0.190447	0.476132	0.743576	PFS≥12 months	Yes
p__Firmicutes	f__Ruminococcaceae	s__Ruminococcaceae_bacterium	t__SGB53515	T3	0.5	0.430214	0.814103	1.18603	PFS≥12 months	Yes
p__Firmicutes	f__Clostridia_unclassified	s__Candidatus_Pararuminococcus_gallinarum	t__SGB63327	T0	0.5	-0.51354	-0.201789	0.0890193	PFS<12 months	No
p__Firmicutes	f__Clostridia_unclassified	s__Candidatus_Pararuminococcus_gallinarum	t__SGB63327	T1	0.5	-0.642181	-0.370744	-0.0903113	PFS<12 months	Yes
p__Firmicutes	f__Clostridia_unclassified	s__Candidatus_Pararuminococcus_gallinarum	t__SGB63327	T2	0.5	-0.849679	-0.525252	-0.203839	PFS<12 months	Yes
p__Firmicutes	f__Clostridia_unclassified	s__Candidatus_Pararuminococcus_gallinarum	t__SGB63327	T3	0.5	-1.12175	-0.69545	-0.23667	PFS<12 months	Yes
p__Firmicutes	f__Clostridia_unclassified	s__GGB3005_SGB3996	t__SGB3996	T0	0.5	-0.557058	-0.194608	0.161576	PFS<12 months	No
p__Firmicutes	f__Clostridia_unclassified	s__GGB3005_SGB3996	t__SGB3996	T1	0.5	-0.171205	0.140971	0.462169	PFS≥12 months	No
p__Firmicutes	f__Clostridia_unclassified	s__GGB3005_SGB3996	t__SGB3996	T2	0.5	0.0953775	0.481477	0.883412	PFS≥12 months	Yes
p__Firmicutes	f__Clostridia_unclassified	s__GGB3005_SGB3996	t__SGB3996	T3	0.5	0.315179	0.82329	1.38567	PFS≥12 months	Yes
p__Actinobacteria	f__Actinomycetaceae	s__Actinomyces_sp_S6_Spd3	t__SGB17132_group	T0	0.5	-0.516543	-0.190462	0.130516	PFS<12 months	No
p__Actinobacteria	f__Actinomycetaceae	s__Actinomyces_sp_S6_Spd3	t__SGB17132_group	T1	0.5	-0.52115	-0.226632	0.0684823	PFS<12 months	No
p__Actinobacteria	f__Actinomycetaceae	s__Actinomyces_sp_S6_Spd3	t__SGB17132_group	T2	0.5	-0.613413	-0.256774	0.0983832	PFS<12 months	No
p__Actinobacteria	f__Actinomycetaceae	s__Actinomyces_sp_S6_Spd3	t__SGB17132_group	T3	0.5	-0.750653	-0.281715	0.183733	PFS<12 months	No
p__Firmicutes	f__Clostridia_unclassified	s__GGB9787_SGB15410	t__SGB15410	T0	0.5	-0.546497	-0.1901	0.17682	PFS<12 months	No
p__Firmicutes	f__Clostridia_unclassified	s__GGB9787_SGB15410	t__SGB15410	T1	0.5	-0.267208	0.0494785	0.385276	PFS≥12 months	No
p__Firmicutes	f__Clostridia_unclassified	s__GGB9787_SGB15410	t__SGB15410	T2	0.5	-0.105301	0.308648	0.708922	PFS≥12 months	No
p__Firmicutes	f__Clostridia_unclassified	s__GGB9787_SGB15410	t__SGB15410	T3	0.5	0.0047597	0.528743	1.08483	PFS≥12 months	Yes
p__Firmicutes	f__Ruminococcaceae	s__GGB9730_SGB15291	t__SGB15291	T0	0.5	-0.582592	-0.186782	0.187601	PFS<12 months	No
p__Firmicutes	f__Ruminococcaceae	s__GGB9730_SGB15291	t__SGB15291	T1	0.5	-0.72191	-0.365962	-0.00371852	PFS<12 months	Yes
p__Firmicutes	f__Ruminococcaceae	s__GGB9730_SGB15291	t__SGB15291	T2	0.5	-0.97069	-0.55526	-0.0980261	PFS<12 months	Yes
p__Firmicutes	f__Ruminococcaceae	s__GGB9730_SGB15291	t__SGB15291	T3	0.5	-1.28487	-0.724929	-0.146625	PFS<12 months	Yes
p__Firmicutes	f__Firmicutes_unclassified	s__Firmicutes_bacterium	t__SGB49188	T0	0.5	-0.516622	-0.185421	0.137864	PFS<12 months	No
p__Firmicutes	f__Firmicutes_unclassified	s__Firmicutes_bacterium	t__SGB49188	T1	0.5	-0.461826	-0.169562	0.117758	PFS<12 months	No
p__Firmicutes	f__Firmicutes_unclassified	s__Firmicutes_bacterium	t__SGB49188	T2	0.5	-0.509267	-0.162504	0.195354	PFS<12 months	No
p__Firmicutes	f__Firmicutes_unclassified	s__Firmicutes_bacterium	t__SGB49188	T3	0.5	-0.643181	-0.122554	0.338754	PFS<12 months	No
p__Firmicutes	f__FGB1217	s__GGB2982_SGB3964	t__SGB3964	T0	0.5	-0.466567	-0.183061	0.115702	PFS<12 months	No
p__Firmicutes	f__FGB1217	s__GGB2982_SGB3964	t__SGB3964	T1	0.5	-0.968643	-0.68602	-0.419399	PFS<12 months	Yes
p__Firmicutes	f__FGB1217	s__GGB2982_SGB3964	t__SGB3964	T2	0.5	-1.53771	-1.19798	-0.873728	PFS<12 months	Yes
p__Firmicutes	f__FGB1217	s__GGB2982_SGB3964	t__SGB3964	T3	0.5	-2.15774	-1.72478	-1.28033	PFS<12 months	Yes
p__Firmicutes	f__Ruminococcaceae	s__Ruminococcaceae_bacterium	t__SGB15356	T0	0.5	-0.622334	-0.181853	0.278809	PFS<12 months	No
p__Firmicutes	f__Ruminococcaceae	s__Ruminococcaceae_bacterium	t__SGB15356	T1	0.5	-0.543229	-0.135174	0.26199	PFS<12 months	No
p__Firmicutes	f__Ruminococcaceae	s__Ruminococcaceae_bacterium	t__SGB15356	T2	0.5	-0.651297	-0.0912576	0.39216	PFS<12 months	No
p__Firmicutes	f__Ruminococcaceae	s__Ruminococcaceae_bacterium	t__SGB15356	T3	0.5	-0.774142	-0.0744556	0.610005	PFS<12 months	No
p__Firmicutes	f__Lachnospiraceae	s__Lachnospiraceae_unclassified_SGB4882	t__SGB4882	T0	0.5	-0.488161	-0.180143	0.138976	PFS<12 months	No
p__Firmicutes	f__Lachnospiraceae	s__Lachnospiraceae_unclassified_SGB4882	t__SGB4882	T1	0.5	-0.297306	-0.0191852	0.274168	PFS<12 months	No
p__Firmicutes	f__Lachnospiraceae	s__Lachnospiraceae_unclassified_SGB4882	t__SGB4882	T2	0.5	-0.208096	0.145765	0.480791	PFS≥12 months	No
p__Firmicutes	f__Lachnospiraceae	s__Lachnospiraceae_unclassified_SGB4882	t__SGB4882	T3	0.5	-0.16074	0.306983	0.754956	PFS≥12 months	No
p__Firmicutes	f__Ruminococcaceae	s__GGB9635_SGB15103	t__SGB15103	T0	0.5	-0.407216	-0.177267	0.066036	PFS<12 months	No
p__Firmicutes	f__Ruminococcaceae	s__GGB9635_SGB15103	t__SGB15103	T1	0.5	-0.437339	-0.238862	-0.0164367	PFS<12 months	Yes
p__Firmicutes	f__Ruminococcaceae	s__GGB9635_SGB15103	t__SGB15103	T2	0.5	-0.55222	-0.291452	-0.0308224	PFS<12 months	Yes
p__Firmicutes	f__Ruminococcaceae	s__GGB9635_SGB15103	t__SGB15103	T3	0.5	-0.700001	-0.361131	0.00418341	PFS<12 months	No
p__Firmicutes	f__FGB42691	s__GGB51441_SGB71759	t__SGB71759	T0	0.5	-0.535472	-0.174548	0.17676	PFS<12 months	No
p__Firmicutes	f__FGB42691	s__GGB51441_SGB71759	t__SGB71759	T1	0.5	-0.217339	0.124054	0.458592	PFS≥12 months	No
p__Firmicutes	f__FGB42691	s__GGB51441_SGB71759	t__SGB71759	T2	0.5	0.00748505	0.433298	0.825966	PFS≥12 months	Yes
p__Firmicutes	f__FGB42691	s__GGB51441_SGB71759	t__SGB71759	T3	0.5	0.135118	0.731501	1.27155	PFS≥12 months	Yes
p__Firmicutes	f__Lachnospiraceae	s__Lachnospiraceae_bacterium	t__SGB4964	T0	0.5	-0.5965	-0.1693	0.25403	PFS<12 months	No
p__Firmicutes	f__Lachnospiraceae	s__Lachnospiraceae_bacterium	t__SGB4964	T1	0.5	-0.417819	-0.0288428	0.374614	PFS<12 months	No
p__Firmicutes	f__Lachnospiraceae	s__Lachnospiraceae_bacterium	t__SGB4964	T2	0.5	-0.36081	0.11068	0.589333	PFS≥12 months	No
p__Firmicutes	f__Lachnospiraceae	s__Lachnospiraceae_bacterium	t__SGB4964	T3	0.5	-0.36335	0.246523	0.873881	PFS≥12 months	No
p__Firmicutes	f__Ruminococcaceae	s__Hydrogeniiclostidium_mannosilyticum	t__SGB14890	T0	0.5	-0.428517	-0.169104	0.0769561	PFS<12 months	No
p__Firmicutes	f__Ruminococcaceae	s__Hydrogeniiclostidium_mannosilyticum	t__SGB14890	T1	0.5	-0.744727	-0.506114	-0.285403	PFS<12 months	Yes
p__Firmicutes	f__Ruminococcaceae	s__Hydrogeniiclostidium_mannosilyticum	t__SGB14890	T2	0.5	-1.1393	-0.856617	-0.577957	PFS<12 months	Yes
p__Firmicutes	f__Ruminococcaceae	s__Hydrogeniiclostidium_mannosilyticum	t__SGB14890	T3	0.5	-1.55867	-1.19767	-0.807196	PFS<12 months	Yes
p__Firmicutes	f__Lachnospiraceae	s__Catenibacillus_scindens	t__SGB59869	T0	0.5	-0.574688	-0.162892	0.241143	PFS<12 months	No
p__Firmicutes	f__Lachnospiraceae	s__Catenibacillus_scindens	t__SGB59869	T1	0.5	-0.277575	0.0875193	0.458565	PFS≥12 months	No
p__Firmicutes	f__Lachnospiraceae	s__Catenibacillus_scindens	t__SGB59869	T2	0.5	-0.0957684	0.364657	0.794334	PFS≥12 months	No
p__Firmicutes	f__Lachnospiraceae	s__Catenibacillus_scindens	t__SGB59869	T3	0.5	0.0206575	0.624431	1.19609	PFS≥12 months	Yes
p__Bacteroidetes	f__Marinilabiliaceae	s__GGB58233_SGB79883	t__SGB79883	T0	0.5	-0.419163	-0.160697	0.0990803	PFS<12 months	No
p__Bacteroidetes	f__Marinilabiliaceae	s__GGB58233_SGB79883	t__SGB79883	T1	0.5	-0.504561	-0.274314	-0.0230583	PFS<12 months	Yes
p__Bacteroidetes	f__Marinilabiliaceae	s__GGB58233_SGB79883	t__SGB79883	T2	0.5	-0.678701	-0.394528	-0.086843	PFS<12 months	Yes
p__Bacteroidetes	f__Marinilabiliaceae	s__GGB58233_SGB79883	t__SGB79883	T3	0.5	-0.884837	-0.499086	-0.0952773	PFS<12 months	Yes
p__Firmicutes	f__Lachnospiraceae	s__Mediterraneibacter_massiliensis	t__SGB4595	T0	0.5	-0.405589	-0.160115	0.0886976	PFS<12 months	No
p__Firmicutes	f__Lachnospiraceae	s__Mediterraneibacter_massiliensis	t__SGB4595	T1	0.5	-0.647289	-0.410803	-0.191399	PFS<12 months	Yes
p__Firmicutes	f__Lachnospiraceae	s__Mediterraneibacter_massiliensis	t__SGB4595	T2	0.5	-0.946504	-0.671573	-0.379817	PFS<12 months	Yes
p__Firmicutes	f__Lachnospiraceae	s__Mediterraneibacter_massiliensis	t__SGB4595	T3	0.5	-1.2884	-0.918748	-0.543448	PFS<12 months	Yes
p__Firmicutes	f__Lachnospiraceae	s__Eisenbergiella_tayi	t__SGB4988	T0	0.5	-0.500704	-0.157962	0.185123	PFS<12 months	No
p__Firmicutes	f__Lachnospiraceae	s__Eisenbergiella_tayi	t__SGB4988	T1	0.5	-0.985313	-0.682038	-0.380598	PFS<12 months	Yes
p__Firmicutes	f__Lachnospiraceae	s__Eisenbergiella_tayi	t__SGB4988	T2	0.5	-1.59438	-1.2098	-0.827425	PFS<12 months	Yes
p__Firmicutes	f__Lachnospiraceae	s__Eisenbergiella_tayi	t__SGB4988	T3	0.5	-2.26589	-1.74173	-1.22411	PFS<12 months	Yes
p__Firmicutes	f__Oscillospiraceae	s__Oscillospiraceae_bacterium_NSJ_64	t__SGB82503	T0	0.5	-0.461983	-0.156779	0.132919	PFS<12 months	No
p__Firmicutes	f__Oscillospiraceae	s__Oscillospiraceae_bacterium_NSJ_64	t__SGB82503	T1	0.5	-0.240073	0.0439157	0.309512	PFS≥12 months	No
p__Firmicutes	f__Oscillospiraceae	s__Oscillospiraceae_bacterium_NSJ_64	t__SGB82503	T2	0.5	-0.0904706	0.239588	0.588465	PFS≥12 months	No
p__Firmicutes	f__Oscillospiraceae	s__Oscillospiraceae_bacterium_NSJ_64	t__SGB82503	T3	0.5	-0.0306816	0.434368	0.912743	PFS≥12 months	No
p__Firmicutes	f__Lachnospiraceae	s__Blautia_sp_MSK_21_1	t__SGB4829	T0	0.5	-0.496041	-0.156053	0.192295	PFS<12 months	No
p__Firmicutes	f__Lachnospiraceae	s__Blautia_sp_MSK_21_1	t__SGB4829	T1	0.5	-0.0803177	0.234085	0.57168	PFS≥12 months	No
p__Firmicutes	f__Lachnospiraceae	s__Blautia_sp_MSK_21_1	t__SGB4829	T2	0.5	0.215002	0.651727	1.07783	PFS≥12 months	Yes
p__Firmicutes	f__Lachnospiraceae	s__Blautia_sp_MSK_21_1	t__SGB4829	T3	0.5	0.458384	1.07703	1.647	PFS≥12 months	Yes
p__Firmicutes	f__Ruminococcaceae	s__GGB9602_SGB15031	t__SGB15031	T0	0.5	-0.530442	-0.152942	0.221413	PFS<12 months	No
p__Firmicutes	f__Ruminococcaceae	s__GGB9602_SGB15031	t__SGB15031	T1	0.5	-0.572451	-0.227123	0.100515	PFS<12 months	No
p__Firmicutes	f__Ruminococcaceae	s__GGB9602_SGB15031	t__SGB15031	T2	0.5	-0.716248	-0.327346	0.0619468	PFS<12 months	No
p__Firmicutes	f__Ruminococcaceae	s__GGB9602_SGB15031	t__SGB15031	T3	0.5	-0.920127	-0.406421	0.135541	PFS<12 months	No
p__Firmicutes	f__Clostridia_unclassified	s__Clostridia_bacterium	t__SGB14311	T0	0.5	-0.601547	-0.134506	0.336104	PFS<12 months	No
p__Firmicutes	f__Clostridia_unclassified	s__Clostridia_bacterium	t__SGB14311	T1	0.5	-0.20134	0.215547	0.671593	PFS≥12 months	No
p__Firmicutes	f__Clostridia_unclassified	s__Clostridia_bacterium	t__SGB14311	T2	0.5	0.058201	0.556846	1.10918	PFS≥12 months	Yes
p__Firmicutes	f__Clostridia_unclassified	s__Clostridia_bacterium	t__SGB14311	T3	0.5	0.20377	0.922031	1.69855	PFS≥12 months	Yes
p__Firmicutes	f__Ruminococcaceae	s__GGB9635_SGB15106	t__SGB15106	T0	0.5	-0.498936	-0.131261	0.280853	PFS<12 months	No
p__Firmicutes	f__Ruminococcaceae	s__GGB9635_SGB15106	t__SGB15106	T1	0.5	-0.0200722	0.326248	0.697648	PFS≥12 months	No
p__Firmicutes	f__Ruminococcaceae	s__GGB9635_SGB15106	t__SGB15106	T2	0.5	0.354188	0.800272	1.244	PFS≥12 months	Yes
p__Firmicutes	f__Ruminococcaceae	s__GGB9635_SGB15106	t__SGB15106	T3	0.5	0.642619	1.25696	1.87555	PFS≥12 months	Yes
p__Firmicutes	f__FGB3608	s__GGB58158_SGB79798	t__SGB79798	T0	0.5	-0.382198	-0.130353	0.146503	PFS<12 months	No
p__Firmicutes	f__FGB3608	s__GGB58158_SGB79798	t__SGB79798	T1	0.5	-0.298571	-0.0568259	0.188851	PFS<12 months	No
p__Firmicutes	f__FGB3608	s__GGB58158_SGB79798	t__SGB79798	T2	0.5	-0.291905	0.0162781	0.331764	PFS≥12 months	No
p__Firmicutes	f__FGB3608	s__GGB58158_SGB79798	t__SGB79798	T3	0.5	-0.323601	0.100624	0.484618	PFS≥12 months	No
p__Firmicutes	f__Clostridiales_unclassified	s__Intestinimonas_massiliensis	t__SGB15127	T0	0.5	-0.453669	-0.122382	0.195168	PFS<12 months	No
p__Firmicutes	f__Clostridiales_unclassified	s__Intestinimonas_massiliensis	t__SGB15127	T1	0.5	-0.345407	-0.0505981	0.235963	PFS<12 months	No
p__Firmicutes	f__Clostridiales_unclassified	s__Intestinimonas_massiliensis	t__SGB15127	T2	0.5	-0.344234	0.0292831	0.380627	PFS≥12 months	No
p__Firmicutes	f__Clostridiales_unclassified	s__Intestinimonas_massiliensis	t__SGB15127	T3	0.5	-0.375937	0.0996947	0.578078	PFS≥12 months	No
p__Firmicutes	f__Ruminococcaceae	s__GGB9615_SGB15051	t__SGB15051	T0	0.5	-0.304608	-0.111927	0.084881	PFS<12 months	No
p__Firmicutes	f__Ruminococcaceae	s__GGB9615_SGB15051	t__SGB15051	T1	0.5	-0.228944	-0.0460685	0.130459	PFS<12 months	No
p__Firmicutes	f__Ruminococcaceae	s__GGB9615_SGB15051	t__SGB15051	T2	0.5	-0.201764	0.00812569	0.24981	PFS≥12 months	No
p__Firmicutes	f__Ruminococcaceae	s__GGB9615_SGB15051	t__SGB15051	T3	0.5	-0.226497	0.0783824	0.393767	PFS≥12 months	No
p__Firmicutes	f__Lachnospiraceae	s__Lachnospiraceae_bacterium_WCA3_601_WT_6H	t__SGB4910	T0	0.5	-0.470023	-0.107532	0.22221	PFS<12 months	No
p__Firmicutes	f__Lachnospiraceae	s__Lachnospiraceae_bacterium_WCA3_601_WT_6H	t__SGB4910	T1	0.5	-0.645089	-0.324183	0.0245072	PFS<12 months	No
p__Firmicutes	f__Lachnospiraceae	s__Lachnospiraceae_bacterium_WCA3_601_WT_6H	t__SGB4910	T2	0.5	-0.909913	-0.513683	-0.0737596	PFS<12 months	Yes
p__Firmicutes	f__Lachnospiraceae	s__Lachnospiraceae_bacterium_WCA3_601_WT_6H	t__SGB4910	T3	0.5	-1.22546	-0.685812	-0.156062	PFS<12 months	Yes
p__Firmicutes	f__Ruminococcaceae	s__Faecalibacterium_prausnitzii	t__SGB15342	T0	0.5	-0.487887	-0.0969289	0.276559	PFS<12 months	No
p__Firmicutes	f__Ruminococcaceae	s__Faecalibacterium_prausnitzii	t__SGB15342	T1	0.5	-0.513161	-0.190258	0.147088	PFS<12 months	No
p__Firmicutes	f__Ruminococcaceae	s__Faecalibacterium_prausnitzii	t__SGB15342	T2	0.5	-0.6553	-0.266121	0.132518	PFS<12 months	No
p__Firmicutes	f__Ruminococcaceae	s__Faecalibacterium_prausnitzii	t__SGB15342	T3	0.5	-0.872512	-0.331908	0.203936	PFS<12 months	No
p__Firmicutes	f__FGB3035	s__GGB9524_SGB14924	t__SGB14924	T0	0.5	-0.415111	-0.0963208	0.213098	PFS<12 months	No
p__Firmicutes	f__FGB3035	s__GGB9524_SGB14924	t__SGB14924	T1	0.5	-0.0103066	0.261117	0.558046	PFS≥12 months	No
p__Firmicutes	f__FGB3035	s__GGB9524_SGB14924	t__SGB14924	T2	0.5	0.275626	0.618675	0.979679	PFS≥12 months	Yes
p__Firmicutes	f__FGB3035	s__GGB9524_SGB14924	t__SGB14924	T3	0.5	0.515667	0.996549	1.45485	PFS≥12 months	Yes
p__Firmicutes	f__Ruminococcaceae	s__GGB9633_SGB15091	t__SGB15091	T0	0.5	-0.427751	-0.092294	0.242281	PFS<12 months	No
p__Firmicutes	f__Ruminococcaceae	s__GGB9633_SGB15091	t__SGB15091	T1	0.5	-0.304238	0.0187011	0.317742	PFS≥12 months	No
p__Firmicutes	f__Ruminococcaceae	s__GGB9633_SGB15091	t__SGB15091	T2	0.5	-0.262917	0.120509	0.505057	PFS≥12 months	No
p__Firmicutes	f__Ruminococcaceae	s__GGB9633_SGB15091	t__SGB15091	T3	0.5	-0.319622	0.236121	0.736668	PFS≥12 months	No
p__Firmicutes	f__Eubacteriaceae	s__Eubacterium_ramulus	t__SGB4959	T0	0.5	-0.426647	-0.0918429	0.242966	PFS<12 months	No
p__Firmicutes	f__Eubacteriaceae	s__Eubacterium_ramulus	t__SGB4959	T1	0.5	-0.455922	-0.163992	0.131996	PFS<12 months	No
p__Firmicutes	f__Eubacteriaceae	s__Eubacterium_ramulus	t__SGB4959	T2	0.5	-0.613139	-0.225836	0.118611	PFS<12 months	No
p__Firmicutes	f__Eubacteriaceae	s__Eubacterium_ramulus	t__SGB4959	T3	0.5	-0.807514	-0.315702	0.171253	PFS<12 months	No
p__Firmicutes	f__Streptococcaceae	s__Streptococcus_salivarius	t__SGB8007_group	T0	0.5	-0.478571	-0.0904168	0.322506	PFS<12 months	No
p__Firmicutes	f__Streptococcaceae	s__Streptococcus_salivarius	t__SGB8007_group	T1	0.5	-0.552259	-0.171212	0.18911	PFS<12 months	No
p__Firmicutes	f__Streptococcaceae	s__Streptococcus_salivarius	t__SGB8007_group	T2	0.5	-0.751714	-0.273178	0.149801	PFS<12 months	No
p__Firmicutes	f__Streptococcaceae	s__Streptococcus_salivarius	t__SGB8007_group	T3	0.5	-0.994646	-0.385937	0.186182	PFS<12 months	No
p__Firmicutes	f__Clostridiales_unclassified	s__Intestinimonas_butyriciproducens	t__SGB15126	T0	0.5	-0.524406	-0.0806381	0.323096	PFS<12 months	No
p__Firmicutes	f__Clostridiales_unclassified	s__Intestinimonas_butyriciproducens	t__SGB15126	T1	0.5	-0.462524	-0.0731031	0.300712	PFS<12 months	No
p__Firmicutes	f__Clostridiales_unclassified	s__Intestinimonas_butyriciproducens	t__SGB15126	T2	0.5	-0.540763	-0.0668398	0.387007	PFS<12 months	No
p__Firmicutes	f__Clostridiales_unclassified	s__Intestinimonas_butyriciproducens	t__SGB15126	T3	0.5	-0.67475	-0.0672396	0.568457	PFS<12 months	No
p__Firmicutes	f__FGB3047	s__GGB9557_SGB14966	t__SGB14966	T0	0.5	-0.401885	-0.0778885	0.241102	PFS<12 months	No
p__Firmicutes	f__FGB3047	s__GGB9557_SGB14966	t__SGB14966	T1	0.5	-0.569142	-0.277125	0.0147871	PFS<12 months	No
p__Firmicutes	f__FGB3047	s__GGB9557_SGB14966	t__SGB14966	T2	0.5	-0.842497	-0.475911	-0.104731	PFS<12 months	Yes
p__Firmicutes	f__FGB3047	s__GGB9557_SGB14966	t__SGB14966	T3	0.5	-1.14648	-0.679514	-0.19084	PFS<12 months	Yes
p__Firmicutes	f__Erysipelotrichaceae	s__GGB3034_SGB4030	t__SGB4030	T0	0.5	-0.38716	-0.0756546	0.24668	PFS<12 months	No
p__Firmicutes	f__Erysipelotrichaceae	s__GGB3034_SGB4030	t__SGB4030	T1	0.5	0.00217943	0.313021	0.609474	PFS≥12 months	Yes
p__Firmicutes	f__Erysipelotrichaceae	s__GGB3034_SGB4030	t__SGB4030	T2	0.5	0.318654	0.675884	1.0558	PFS≥12 months	Yes
p__Firmicutes	f__Erysipelotrichaceae	s__GGB3034_SGB4030	t__SGB4030	T3	0.5	0.580032	1.05759	1.57842	PFS≥12 months	Yes
p__Candidatus_Saccharibacteria	f__Candidatus_Saccharibacteria_unclassified	s__Candidatus_Saccharibacteria_unclassified_SGB19850	t__SGB19850_group	T0	0.5	-0.37247	-0.0748307	0.225918	PFS<12 months	No
p__Candidatus_Saccharibacteria	f__Candidatus_Saccharibacteria_unclassified	s__Candidatus_Saccharibacteria_unclassified_SGB19850	t__SGB19850_group	T1	0.5	-0.510011	-0.232246	0.0213056	PFS<12 months	No
p__Candidatus_Saccharibacteria	f__Candidatus_Saccharibacteria_unclassified	s__Candidatus_Saccharibacteria_unclassified_SGB19850	t__SGB19850_group	T2	0.5	-0.726954	-0.414661	-0.0817765	PFS<12 months	Yes
p__Candidatus_Saccharibacteria	f__Candidatus_Saccharibacteria_unclassified	s__Candidatus_Saccharibacteria_unclassified_SGB19850	t__SGB19850_group	T3	0.5	-0.99095	-0.58403	-0.141912	PFS<12 months	Yes
p__Firmicutes	f__Ruminococcaceae	s__Faecalibacterium_prausnitzii	t__SGB15316_group	T0	0.5	-0.469642	-0.0743457	0.305542	PFS<12 months	No
p__Firmicutes	f__Ruminococcaceae	s__Faecalibacterium_prausnitzii	t__SGB15316_group	T1	0.5	-0.233903	0.124777	0.452929	PFS≥12 months	No
p__Firmicutes	f__Ruminococcaceae	s__Faecalibacterium_prausnitzii	t__SGB15316_group	T2	0.5	-0.0877573	0.324983	0.72781	PFS≥12 months	No
p__Firmicutes	f__Ruminococcaceae	s__Faecalibacterium_prausnitzii	t__SGB15316_group	T3	0.5	-0.0273444	0.531466	1.07295	PFS≥12 months	No
p__Firmicutes	f__Lachnospiraceae	s__Lachnospiraceae_bacterium_NSJ_46	t__SGB47656	T0	0.5	-0.391473	-0.0735452	0.238426	PFS<12 months	No
p__Firmicutes	f__Lachnospiraceae	s__Lachnospiraceae_bacterium_NSJ_46	t__SGB47656	T1	0.5	-0.366903	-0.0764738	0.207763	PFS<12 months	No
p__Firmicutes	f__Lachnospiraceae	s__Lachnospiraceae_bacterium_NSJ_46	t__SGB47656	T2	0.5	-0.46708	-0.0612266	0.272186	PFS<12 months	No
p__Firmicutes	f__Lachnospiraceae	s__Lachnospiraceae_bacterium_NSJ_46	t__SGB47656	T3	0.5	-0.58103	-0.0683903	0.395489	PFS<12 months	No
p__Firmicutes	f__Ruminococcaceae	s__Faecalibacterium_prausnitzii	t__SGB15317	T0	0.5	-0.432321	-0.0706924	0.274645	PFS<12 months	No
p__Firmicutes	f__Ruminococcaceae	s__Faecalibacterium_prausnitzii	t__SGB15317	T1	0.5	-0.201612	0.126085	0.438929	PFS≥12 months	No
p__Firmicutes	f__Ruminococcaceae	s__Faecalibacterium_prausnitzii	t__SGB15317	T2	0.5	-0.0586524	0.316333	0.712028	PFS≥12 months	No
p__Firmicutes	f__Ruminococcaceae	s__Faecalibacterium_prausnitzii	t__SGB15317	T3	0.5	-0.0114452	0.524226	1.03591	PFS≥12 months	No
p__Firmicutes	f__Ruminococcaceae	s__Ruminococcaceae_unclassified_SGB4191	t__SGB4191	T0	0.5	-0.42173	-0.0633091	0.333761	PFS<12 months	No
p__Firmicutes	f__Ruminococcaceae	s__Ruminococcaceae_unclassified_SGB4191	t__SGB4191	T1	0.5	-0.26406	0.0750873	0.431219	PFS≥12 months	No
p__Firmicutes	f__Ruminococcaceae	s__Ruminococcaceae_unclassified_SGB4191	t__SGB4191	T2	0.5	-0.214177	0.209263	0.623057	PFS≥12 months	No
p__Firmicutes	f__Ruminococcaceae	s__Ruminococcaceae_unclassified_SGB4191	t__SGB4191	T3	0.5	-0.211359	0.329513	0.899741	PFS≥12 months	No
p__Bacteroidetes	f__Bacteroidaceae	s__Bacteroides_cellulosilyticus	t__SGB1844	T0	0.5	-0.440615	-0.0591485	0.319898	PFS<12 months	No
p__Bacteroidetes	f__Bacteroidaceae	s__Bacteroides_cellulosilyticus	t__SGB1844	T1	0.5	-0.205534	0.172861	0.51563	PFS≥12 months	No
p__Bacteroidetes	f__Bacteroidaceae	s__Bacteroides_cellulosilyticus	t__SGB1844	T2	0.5	-0.0627399	0.384794	0.818267	PFS≥12 months	No
p__Bacteroidetes	f__Bacteroidaceae	s__Bacteroides_cellulosilyticus	t__SGB1844	T3	0.5	0.0368513	0.597008	1.1698	PFS≥12 months	Yes
p__Bacteroidetes	f__Rikenellaceae	s__Alistipes_shahii	t__SGB2295	T0	0.5	-0.423338	-0.0562307	0.315578	PFS<12 months	No
p__Bacteroidetes	f__Rikenellaceae	s__Alistipes_shahii	t__SGB2295	T1	0.5	-0.485471	-0.134952	0.202942	PFS<12 months	No
p__Bacteroidetes	f__Rikenellaceae	s__Alistipes_shahii	t__SGB2295	T2	0.5	-0.631195	-0.206825	0.225978	PFS<12 months	No
p__Bacteroidetes	f__Rikenellaceae	s__Alistipes_shahii	t__SGB2295	T3	0.5	-0.860513	-0.279892	0.296899	PFS<12 months	No
p__Firmicutes	f__Clostridia_unclassified	s__Clostridia_bacterium	t__SGB15385	T0	0.5	-0.322203	-0.0557973	0.212897	PFS<12 months	No
p__Firmicutes	f__Clostridia_unclassified	s__Clostridia_bacterium	t__SGB15385	T1	0.5	-0.0969825	0.151259	0.384658	PFS≥12 months	No
p__Firmicutes	f__Clostridia_unclassified	s__Clostridia_bacterium	t__SGB15385	T2	0.5	0.0571835	0.348101	0.638432	PFS≥12 months	Yes
p__Firmicutes	f__Clostridia_unclassified	s__Clostridia_bacterium	t__SGB15385	T3	0.5	0.17782	0.551952	0.926653	PFS≥12 months	Yes
p__Actinobacteria	f__Micrococcaceae	s__Rothia_dentocariosa	t__SGB16988_group	T0	0.5	-0.397647	-0.0546132	0.260898	PFS<12 months	No
p__Actinobacteria	f__Micrococcaceae	s__Rothia_dentocariosa	t__SGB16988_group	T1	0.5	-0.226616	0.0785584	0.386414	PFS≥12 months	No
p__Actinobacteria	f__Micrococcaceae	s__Rothia_dentocariosa	t__SGB16988_group	T2	0.5	-0.157441	0.206908	0.579209	PFS≥12 months	No
p__Actinobacteria	f__Micrococcaceae	s__Rothia_dentocariosa	t__SGB16988_group	T3	0.5	-0.152691	0.348405	0.842339	PFS≥12 months	No
p__Firmicutes	f__Ruminococcaceae	s__GGB9634_SGB15093	t__SGB15093	T0	0.5	-0.400121	-0.0496538	0.290629	PFS<12 months	No
p__Firmicutes	f__Ruminococcaceae	s__GGB9634_SGB15093	t__SGB15093	T1	0.5	-0.449667	-0.136286	0.182611	PFS<12 months	No
p__Firmicutes	f__Ruminococcaceae	s__GGB9634_SGB15093	t__SGB15093	T2	0.5	-0.613157	-0.199071	0.197442	PFS<12 months	No
p__Firmicutes	f__Ruminococcaceae	s__GGB9634_SGB15093	t__SGB15093	T3	0.5	-0.827885	-0.277348	0.260803	PFS<12 months	No
p__Firmicutes	f__Lachnospiraceae	s__Ruminococcus_torques	t__SGB4608	T0	0.5	-0.529941	-0.0480009	0.429214	PFS<12 months	No
p__Firmicutes	f__Lachnospiraceae	s__Ruminococcus_torques	t__SGB4608	T1	0.5	-1.1328	-0.689312	-0.231224	PFS<12 months	Yes
p__Firmicutes	f__Lachnospiraceae	s__Ruminococcus_torques	t__SGB4608	T2	0.5	-1.86243	-1.32044	-0.775878	PFS<12 months	Yes
p__Firmicutes	f__Lachnospiraceae	s__Ruminococcus_torques	t__SGB4608	T3	0.5	-2.6795	-1.95832	-1.22691	PFS<12 months	Yes
p__Firmicutes	f__Eubacteriaceae	s__Eubacterium_sp_AF15_50	t__SGB5042	T0	0.5	-0.404395	-0.0468939	0.311572	PFS<12 months	No
p__Firmicutes	f__Eubacteriaceae	s__Eubacterium_sp_AF15_50	t__SGB5042	T1	0.5	-0.243483	0.101258	0.423753	PFS≥12 months	No
p__Firmicutes	f__Eubacteriaceae	s__Eubacterium_sp_AF15_50	t__SGB5042	T2	0.5	-0.155174	0.222184	0.633269	PFS≥12 months	No
p__Firmicutes	f__Eubacteriaceae	s__Eubacterium_sp_AF15_50	t__SGB5042	T3	0.5	-0.132546	0.369008	0.897406	PFS≥12 months	No
p__Proteobacteria	f__Oxalobacteraceae	s__GGB6649_SGB9391	t__SGB9391	T0	0.5	-0.268874	-0.0410449	0.172656	PFS<12 months	No
p__Proteobacteria	f__Oxalobacteraceae	s__GGB6649_SGB9391	t__SGB9391	T1	0.5	-0.32822	-0.137219	0.0791017	PFS<12 months	No
p__Proteobacteria	f__Oxalobacteraceae	s__GGB6649_SGB9391	t__SGB9391	T2	0.5	-0.468556	-0.217446	0.0387221	PFS<12 months	No
p__Proteobacteria	f__Oxalobacteraceae	s__GGB6649_SGB9391	t__SGB9391	T3	0.5	-0.638476	-0.303246	0.044533	PFS<12 months	No
p__Firmicutes	f__Lachnospiraceae	s__Lachnospiraceae_bacterium	t__SGB5200	T0	0.5	-0.26796	-0.0287059	0.207648	PFS<12 months	No
p__Firmicutes	f__Lachnospiraceae	s__Lachnospiraceae_bacterium	t__SGB5200	T1	0.5	-0.285594	-0.0745505	0.142196	PFS<12 months	No
p__Firmicutes	f__Lachnospiraceae	s__Lachnospiraceae_bacterium	t__SGB5200	T2	0.5	-0.371149	-0.112483	0.137957	PFS<12 months	No
p__Firmicutes	f__Lachnospiraceae	s__Lachnospiraceae_bacterium	t__SGB5200	T3	0.5	-0.500237	-0.152024	0.191384	PFS<12 months	No
p__Firmicutes	f__Clostridia_unclassified	s__Clostridia_bacterium	t__SGB15382	T0	0.5	-0.403758	-0.0263276	0.364676	PFS<12 months	No
p__Firmicutes	f__Clostridia_unclassified	s__Clostridia_bacterium	t__SGB15382	T1	0.5	-0.733799	-0.382989	-0.0325423	PFS<12 months	Yes
p__Firmicutes	f__Clostridia_unclassified	s__Clostridia_bacterium	t__SGB15382	T2	0.5	-1.15537	-0.76085	-0.331719	PFS<12 months	Yes
p__Firmicutes	f__Clostridia_unclassified	s__Clostridia_bacterium	t__SGB15382	T3	0.5	-1.68136	-1.08825	-0.52686	PFS<12 months	Yes
p__Firmicutes	f__Eubacteriaceae	s__Eubacterium_ramulus	t__SGB4960	T0	0.5	-0.300001	-0.0221847	0.277679	PFS<12 months	No
p__Firmicutes	f__Eubacteriaceae	s__Eubacterium_ramulus	t__SGB4960	T1	0.5	-0.263803	-0.00536207	0.266646	PFS<12 months	No
p__Firmicutes	f__Eubacteriaceae	s__Eubacterium_ramulus	t__SGB4960	T2	0.5	-0.337119	0.0154736	0.34033	PFS≥12 months	No
p__Firmicutes	f__Eubacteriaceae	s__Eubacterium_ramulus	t__SGB4960	T3	0.5	-0.426492	0.0201492	0.468157	PFS≥12 months	No
p__Firmicutes	f__Clostridia_unclassified	s__Candidatus_Pseudobutyricicoccus_lothianensis	t__SGB14975	T0	0.5	-0.338356	-0.0185273	0.284125	PFS<12 months	No
p__Firmicutes	f__Clostridia_unclassified	s__Candidatus_Pseudobutyricicoccus_lothianensis	t__SGB14975	T1	0.5	-0.131311	0.143708	0.434447	PFS≥12 months	No
p__Firmicutes	f__Clostridia_unclassified	s__Candidatus_Pseudobutyricicoccus_lothianensis	t__SGB14975	T2	0.5	-0.017362	0.314989	0.65588	PFS≥12 months	No
p__Firmicutes	f__Clostridia_unclassified	s__Candidatus_Pseudobutyricicoccus_lothianensis	t__SGB14975	T3	0.5	0.0264244	0.510878	0.95533	PFS≥12 months	Yes
p__Firmicutes	f__Ruminococcaceae	s__GGB9707_SGB15229	t__SGB15229	T0	0.5	-0.299314	-0.0178236	0.269203	PFS<12 months	No
p__Firmicutes	f__Ruminococcaceae	s__GGB9707_SGB15229	t__SGB15229	T1	0.5	0.0599367	0.327315	0.577825	PFS≥12 months	Yes
p__Firmicutes	f__Ruminococcaceae	s__GGB9707_SGB15229	t__SGB15229	T2	0.5	0.349944	0.654961	0.958135	PFS≥12 months	Yes
p__Firmicutes	f__Ruminococcaceae	s__GGB9707_SGB15229	t__SGB15229	T3	0.5	0.587156	0.980224	1.40252	PFS≥12 months	Yes
p__Firmicutes	f__Streptococcaceae	s__Streptococcus_anginosus	t__SGB8028_group	T0	0.5	-0.406555	-0.0147946	0.403074	PFS<12 months	No
p__Firmicutes	f__Streptococcaceae	s__Streptococcus_anginosus	t__SGB8028_group	T1	0.5	-0.260351	0.0876742	0.441975	PFS≥12 months	No
p__Firmicutes	f__Streptococcaceae	s__Streptococcus_anginosus	t__SGB8028_group	T2	0.5	-0.228044	0.17661	0.606512	PFS≥12 months	No
p__Firmicutes	f__Streptococcaceae	s__Streptococcus_anginosus	t__SGB8028_group	T3	0.5	-0.314943	0.290763	0.854527	PFS≥12 months	No
p__Proteobacteria	f__Sutterellaceae	s__Parasutterella_excrementihominis	t__SGB9262	T0	0.5	-0.26199	-0.00929577	0.23919	PFS<12 months	No
p__Proteobacteria	f__Sutterellaceae	s__Parasutterella_excrementihominis	t__SGB9262	T1	0.5	-0.344838	-0.124272	0.103077	PFS<12 months	No
p__Proteobacteria	f__Sutterellaceae	s__Parasutterella_excrementihominis	t__SGB9262	T2	0.5	-0.505135	-0.239931	0.0610394	PFS<12 months	No
p__Proteobacteria	f__Sutterellaceae	s__Parasutterella_excrementihominis	t__SGB9262	T3	0.5	-0.715937	-0.349761	0.0501242	PFS<12 months	No
p__Firmicutes	f__Erysipelotrichaceae	s__Erysipelatoclostridium_ramosum	t__SGB6744	T0	0.5	-0.461906	-0.00374269	0.490865	PFS<12 months	No
p__Firmicutes	f__Erysipelotrichaceae	s__Erysipelatoclostridium_ramosum	t__SGB6744	T1	0.5	-0.598017	-0.166657	0.273974	PFS<12 months	No
p__Firmicutes	f__Erysipelotrichaceae	s__Erysipelatoclostridium_ramosum	t__SGB6744	T2	0.5	-0.869088	-0.340493	0.198168	PFS<12 months	No
p__Firmicutes	f__Erysipelotrichaceae	s__Erysipelatoclostridium_ramosum	t__SGB6744	T3	0.5	-1.2338	-0.508752	0.202875	PFS<12 months	No
p__Firmicutes	f__Lachnospiraceae	s__Anaerostipes_hadrus	t__SGB4540_group	T0	0.5	-0.332181	0.00331626	0.306841	PFS≥12 months	No
p__Firmicutes	f__Lachnospiraceae	s__Anaerostipes_hadrus	t__SGB4540_group	T1	0.5	-0.488291	-0.188786	0.0842577	PFS<12 months	No
p__Firmicutes	f__Lachnospiraceae	s__Anaerostipes_hadrus	t__SGB4540_group	T2	0.5	-0.76472	-0.37829	-0.0266067	PFS<12 months	Yes
p__Firmicutes	f__Lachnospiraceae	s__Anaerostipes_hadrus	t__SGB4540_group	T3	0.5	-1.07989	-0.561732	-0.0769711	PFS<12 months	Yes
p__Firmicutes	f__Clostridia_unclassified	s__Clostridia_bacterium	t__SGB14932	T0	0.5	-0.261161	0.0093848	0.290464	PFS≥12 months	No
p__Firmicutes	f__Clostridia_unclassified	s__Clostridia_bacterium	t__SGB14932	T1	0.5	-0.299423	-0.0371505	0.232349	PFS<12 months	No
p__Firmicutes	f__Clostridia_unclassified	s__Clostridia_bacterium	t__SGB14932	T2	0.5	-0.411912	-0.0911643	0.255361	PFS<12 months	No
p__Firmicutes	f__Clostridia_unclassified	s__Clostridia_bacterium	t__SGB14932	T3	0.5	-0.567375	-0.132713	0.318579	PFS<12 months	No
p__Firmicutes	f__Lachnospiraceae	s__Roseburia_faecis	t__SGB4925	T0	0.5	-0.556007	0.00987251	0.503611	PFS≥12 months	No
p__Firmicutes	f__Lachnospiraceae	s__Roseburia_faecis	t__SGB4925	T1	0.5	-0.406304	0.0997738	0.589362	PFS≥12 months	No
p__Firmicutes	f__Lachnospiraceae	s__Roseburia_faecis	t__SGB4925	T2	0.5	-0.403959	0.210673	0.811662	PFS≥12 months	No
p__Firmicutes	f__Lachnospiraceae	s__Roseburia_faecis	t__SGB4925	T3	0.5	-0.479621	0.344546	1.16324	PFS≥12 months	No
p__Firmicutes	f__Ruminococcaceae	s__Clostridium_methylpentosum	t__SGB14962	T0	0.5	-0.201111	0.0132677	0.23251	PFS≥12 months	No
p__Firmicutes	f__Ruminococcaceae	s__Clostridium_methylpentosum	t__SGB14962	T1	0.5	-0.219276	-0.0178425	0.180083	PFS<12 months	No
p__Firmicutes	f__Ruminococcaceae	s__Clostridium_methylpentosum	t__SGB14962	T2	0.5	-0.31434	-0.072436	0.178925	PFS<12 months	No
p__Firmicutes	f__Ruminococcaceae	s__Clostridium_methylpentosum	t__SGB14962	T3	0.5	-0.450529	-0.120153	0.230792	PFS<12 months	No
p__Actinobacteria	f__Actinomycetaceae	s__Actinomyces_SGB17154	t__SGB17154	T0	0.5	-0.317232	0.0137744	0.32842	PFS≥12 months	No
p__Actinobacteria	f__Actinomycetaceae	s__Actinomyces_SGB17154	t__SGB17154	T1	0.5	-0.214881	0.0619429	0.36001	PFS≥12 months	No
p__Actinobacteria	f__Actinomycetaceae	s__Actinomyces_SGB17154	t__SGB17154	T2	0.5	-0.239876	0.133455	0.492117	PFS≥12 months	No
p__Actinobacteria	f__Actinomycetaceae	s__Actinomyces_SGB17154	t__SGB17154	T3	0.5	-0.311441	0.199719	0.642656	PFS≥12 months	No
p__Firmicutes	f__Clostridia_unclassified	s__GGB9347_SGB14313	t__SGB14313	T0	0.5	-0.244175	0.0205572	0.285355	PFS≥12 months	No
p__Firmicutes	f__Clostridia_unclassified	s__GGB9347_SGB14313	t__SGB14313	T1	0.5	-0.196401	0.0504412	0.282706	PFS≥12 months	No
p__Firmicutes	f__Clostridia_unclassified	s__GGB9347_SGB14313	t__SGB14313	T2	0.5	-0.228246	0.0710363	0.352408	PFS≥12 months	No
p__Firmicutes	f__Clostridia_unclassified	s__GGB9347_SGB14313	t__SGB14313	T3	0.5	-0.307195	0.0951464	0.483394	PFS≥12 months	No
p__Firmicutes	f__Veillonellaceae	s__Veillonella_dispar	t__SGB6952	T0	0.5	-0.405715	0.0260679	0.453104	PFS≥12 months	No
p__Firmicutes	f__Veillonellaceae	s__Veillonella_dispar	t__SGB6952	T1	0.5	-0.198519	0.177032	0.560755	PFS≥12 months	No
p__Firmicutes	f__Veillonellaceae	s__Veillonella_dispar	t__SGB6952	T2	0.5	-0.10366	0.352576	0.79716	PFS≥12 months	No
p__Firmicutes	f__Veillonellaceae	s__Veillonella_dispar	t__SGB6952	T3	0.5	-0.0791967	0.51727	1.09817	PFS≥12 months	No
p__Firmicutes	f__Lachnospiraceae	s__Dorea_longicatena	t__SGB4581	T0	0.5	-0.39828	0.02617	0.451666	PFS≥12 months	No
p__Firmicutes	f__Lachnospiraceae	s__Dorea_longicatena	t__SGB4581	T1	0.5	-0.0772557	0.308617	0.706843	PFS≥12 months	No
p__Firmicutes	f__Lachnospiraceae	s__Dorea_longicatena	t__SGB4581	T2	0.5	0.139037	0.60013	1.05516	PFS≥12 months	Yes
p__Firmicutes	f__Lachnospiraceae	s__Dorea_longicatena	t__SGB4581	T3	0.5	0.254449	0.880666	1.51936	PFS≥12 months	Yes
p__Firmicutes	f__Clostridia_unclassified	s__Clostridia_bacterium_12CBH8	t__SGB7259	T0	0.5	-0.273325	0.0284732	0.302295	PFS≥12 months	No
p__Firmicutes	f__Clostridia_unclassified	s__Clostridia_bacterium_12CBH8	t__SGB7259	T1	0.5	-0.167809	0.0871788	0.352799	PFS≥12 months	No
p__Firmicutes	f__Clostridia_unclassified	s__Clostridia_bacterium_12CBH8	t__SGB7259	T2	0.5	-0.169465	0.152393	0.48325	PFS≥12 months	No
p__Firmicutes	f__Clostridia_unclassified	s__Clostridia_bacterium_12CBH8	t__SGB7259	T3	0.5	-0.209898	0.204065	0.66363	PFS≥12 months	No
p__Firmicutes	f__Lachnospiraceae	s__Blautia_wexlerae	t__SGB4837_group	T0	0.5	-0.231252	0.0325311	0.297146	PFS≥12 months	No
p__Firmicutes	f__Lachnospiraceae	s__Blautia_wexlerae	t__SGB4837_group	T1	0.5	-0.614196	-0.382181	-0.128316	PFS<12 months	Yes
p__Firmicutes	f__Lachnospiraceae	s__Blautia_wexlerae	t__SGB4837_group	T2	0.5	-1.08961	-0.777918	-0.464391	PFS<12 months	Yes
p__Firmicutes	f__Lachnospiraceae	s__Blautia_wexlerae	t__SGB4837_group	T3	0.5	-1.6204	-1.1938	-0.7758	PFS<12 months	Yes
p__Firmicutes	f__Clostridia_unclassified	s__GGB9342_SGB14306	t__SGB14306	T0	0.5	-0.335757	0.0327143	0.4263	PFS≥12 months	No
p__Firmicutes	f__Clostridia_unclassified	s__GGB9342_SGB14306	t__SGB14306	T1	0.5	0.0615367	0.389543	0.74119	PFS≥12 months	Yes
p__Firmicutes	f__Clostridia_unclassified	s__GGB9342_SGB14306	t__SGB14306	T2	0.5	0.324397	0.760221	1.17594	PFS≥12 months	Yes
p__Firmicutes	f__Clostridia_unclassified	s__GGB9342_SGB14306	t__SGB14306	T3	0.5	0.54471	1.11131	1.67439	PFS≥12 months	Yes
p__Firmicutes	f__Streptococcaceae	s__Streptococcus_parasanguinis	t__SGB8071	T0	0.5	-0.39807	0.0357339	0.447776	PFS≥12 months	No
p__Firmicutes	f__Streptococcaceae	s__Streptococcus_parasanguinis	t__SGB8071	T1	0.5	-0.554934	-0.17499	0.212973	PFS<12 months	No
p__Firmicutes	f__Streptococcaceae	s__Streptococcus_parasanguinis	t__SGB8071	T2	0.5	-0.830172	-0.368285	0.0883065	PFS<12 months	No
p__Firmicutes	f__Streptococcaceae	s__Streptococcus_parasanguinis	t__SGB8071	T3	0.5	-1.18085	-0.577802	0.0419287	PFS<12 months	No
p__Firmicutes	f__Ruminococcaceae	s__GGB9667_SGB15164	t__SGB15164	T0	0.5	-0.315008	0.0374648	0.383264	PFS≥12 months	No
p__Firmicutes	f__Ruminococcaceae	s__GGB9667_SGB15164	t__SGB15164	T1	0.5	-0.687103	-0.367084	-0.0425173	PFS<12 months	Yes
p__Firmicutes	f__Ruminococcaceae	s__GGB9667_SGB15164	t__SGB15164	T2	0.5	-1.15117	-0.777803	-0.369044	PFS<12 months	Yes
p__Firmicutes	f__Ruminococcaceae	s__GGB9667_SGB15164	t__SGB15164	T3	0.5	-1.6949	-1.18804	-0.641517	PFS<12 months	Yes
p__Firmicutes	f__Clostridiaceae	s__Clostridiaceae_bacterium	t__SGB4629	T0	0.5	-0.212418	0.0422358	0.300902	PFS≥12 months	No
p__Firmicutes	f__Clostridiaceae	s__Clostridiaceae_bacterium	t__SGB4629	T1	0.5	-0.287205	-0.0449842	0.186045	PFS<12 months	No
p__Firmicutes	f__Clostridiaceae	s__Clostridiaceae_bacterium	t__SGB4629	T2	0.5	-0.433187	-0.139315	0.159935	PFS<12 months	No
p__Firmicutes	f__Clostridiaceae	s__Clostridiaceae_bacterium	t__SGB4629	T3	0.5	-0.614037	-0.231099	0.16405	PFS<12 months	No
p__Firmicutes	f__Clostridiales_unclassified	s__Massilistercora_timonensis	t__SGB4628	T0	0.5	-0.22955	0.0422947	0.32509	PFS≥12 months	No
p__Firmicutes	f__Clostridiales_unclassified	s__Massilistercora_timonensis	t__SGB4628	T1	0.5	0.0430438	0.291598	0.569628	PFS≥12 months	Yes
p__Firmicutes	f__Clostridiales_unclassified	s__Massilistercora_timonensis	t__SGB4628	T2	0.5	0.236384	0.55644	0.882862	PFS≥12 months	Yes
p__Firmicutes	f__Clostridiales_unclassified	s__Massilistercora_timonensis	t__SGB4628	T3	0.5	0.389167	0.812443	1.25393	PFS≥12 months	Yes
p__Firmicutes	f__Erysipelotrichaceae	s__Holdemania_filiformis	t__SGB4046	T0	0.5	-0.279024	0.0451136	0.350912	PFS≥12 months	No
p__Firmicutes	f__Erysipelotrichaceae	s__Holdemania_filiformis	t__SGB4046	T1	0.5	-0.57853	-0.288251	-0.00246663	PFS<12 months	Yes
p__Firmicutes	f__Erysipelotrichaceae	s__Holdemania_filiformis	t__SGB4046	T2	0.5	-0.941625	-0.602106	-0.268471	PFS<12 months	Yes
p__Firmicutes	f__Erysipelotrichaceae	s__Holdemania_filiformis	t__SGB4046	T3	0.5	-1.37734	-0.914086	-0.445999	PFS<12 months	Yes
p__Firmicutes	f__Erysipelotrichaceae	s__Holdemania_sp_Marseille_P2844	t__SGB4045	T0	0.5	-0.208035	0.0529172	0.300934	PFS≥12 months	No
p__Firmicutes	f__Erysipelotrichaceae	s__Holdemania_sp_Marseille_P2844	t__SGB4045	T1	0.5	-0.217008	0.0197663	0.260442	PFS≥12 months	No
p__Firmicutes	f__Erysipelotrichaceae	s__Holdemania_sp_Marseille_P2844	t__SGB4045	T2	0.5	-0.29081	-0.00296695	0.298874	PFS<12 months	No
p__Firmicutes	f__Erysipelotrichaceae	s__Holdemania_sp_Marseille_P2844	t__SGB4045	T3	0.5	-0.413916	-0.0171852	0.378418	PFS<12 months	No
p__Firmicutes	f__Clostridia_unclassified	s__Clostridia_bacterium	t__SGB15413	T0	0.5	-0.258489	0.0575028	0.364424	PFS≥12 months	No
p__Firmicutes	f__Clostridia_unclassified	s__Clostridia_bacterium	t__SGB15413	T1	0.5	-0.41032	-0.10648	0.173956	PFS<12 months	No
p__Firmicutes	f__Clostridia_unclassified	s__Clostridia_bacterium	t__SGB15413	T2	0.5	-0.643427	-0.27572	0.0645189	PFS<12 months	No
p__Firmicutes	f__Clostridia_unclassified	s__Clostridia_bacterium	t__SGB15413	T3	0.5	-0.922826	-0.444363	0.0150587	PFS<12 months	No
p__Firmicutes	f__Eubacteriaceae	s__Eubacteriaceae_bacterium	t__SGB5043	T0	0.5	-0.289671	0.0592587	0.384582	PFS≥12 months	No
p__Firmicutes	f__Eubacteriaceae	s__Eubacteriaceae_bacterium	t__SGB5043	T1	0.5	-0.196187	0.122721	0.461495	PFS≥12 months	No
p__Firmicutes	f__Eubacteriaceae	s__Eubacteriaceae_bacterium	t__SGB5043	T2	0.5	-0.212172	0.196101	0.610017	PFS≥12 months	No
p__Firmicutes	f__Eubacteriaceae	s__Eubacteriaceae_bacterium	t__SGB5043	T3	0.5	-0.260316	0.250398	0.810634	PFS≥12 months	No
p__Firmicutes	f__Clostridiaceae	s__Clostridium_fessum	t__SGB4705	T0	0.5	-0.329765	0.0638569	0.466682	PFS≥12 months	No
p__Firmicutes	f__Clostridiaceae	s__Clostridium_fessum	t__SGB4705	T1	0.5	-0.0826862	0.28336	0.649116	PFS≥12 months	No
p__Firmicutes	f__Clostridiaceae	s__Clostridium_fessum	t__SGB4705	T2	0.5	0.0444868	0.476225	0.947928	PFS≥12 months	Yes
p__Firmicutes	f__Clostridiaceae	s__Clostridium_fessum	t__SGB4705	T3	0.5	0.0726303	0.676039	1.30693	PFS≥12 months	Yes
p__Firmicutes	f__Enterococcaceae	s__Enterococcus_faecalis	t__SGB7962	T0	0.5	-0.368814	0.0669131	0.521894	PFS≥12 months	No
p__Firmicutes	f__Enterococcaceae	s__Enterococcus_faecalis	t__SGB7962	T1	0.5	-0.181846	0.209731	0.61882	PFS≥12 months	No
p__Firmicutes	f__Enterococcaceae	s__Enterococcus_faecalis	t__SGB7962	T2	0.5	-0.164894	0.340397	0.857303	PFS≥12 months	No
p__Firmicutes	f__Enterococcaceae	s__Enterococcus_faecalis	t__SGB7962	T3	0.5	-0.18651	0.497039	1.17239	PFS≥12 months	No
p__Firmicutes	f__Lachnospiraceae	s__Mediterraneibacter_glycyrrhizinilyticus	t__SGB4606	T0	0.5	-0.288717	0.0753336	0.413805	PFS≥12 months	No
p__Firmicutes	f__Lachnospiraceae	s__Mediterraneibacter_glycyrrhizinilyticus	t__SGB4606	T1	0.5	-0.156667	0.142438	0.456742	PFS≥12 months	No
p__Firmicutes	f__Lachnospiraceae	s__Mediterraneibacter_glycyrrhizinilyticus	t__SGB4606	T2	0.5	-0.155699	0.211123	0.60392	PFS≥12 months	No
p__Firmicutes	f__Lachnospiraceae	s__Mediterraneibacter_glycyrrhizinilyticus	t__SGB4606	T3	0.5	-0.236324	0.2885	0.829956	PFS≥12 months	No
p__Firmicutes	f__Erysipelotrichaceae	s__Clostridium_spiroforme	t__SGB6747	T0	0.5	-0.267339	0.0771501	0.403145	PFS≥12 months	No
p__Firmicutes	f__Erysipelotrichaceae	s__Clostridium_spiroforme	t__SGB6747	T1	0.5	-0.744408	-0.426947	-0.116595	PFS<12 months	Yes
p__Firmicutes	f__Erysipelotrichaceae	s__Clostridium_spiroforme	t__SGB6747	T2	0.5	-1.33568	-0.909497	-0.527663	PFS<12 months	Yes
p__Firmicutes	f__Erysipelotrichaceae	s__Clostridium_spiroforme	t__SGB6747	T3	0.5	-1.97152	-1.40929	-0.894488	PFS<12 months	Yes
p__Actinobacteria	f__Eggerthellaceae	s__Gordonibacter_urolithinfaciens	t__SGB14808	T0	0.5	-0.24519	0.0839048	0.395602	PFS≥12 months	No
p__Actinobacteria	f__Eggerthellaceae	s__Gordonibacter_urolithinfaciens	t__SGB14808	T1	0.5	-0.361618	-0.0813005	0.200205	PFS<12 months	No
p__Actinobacteria	f__Eggerthellaceae	s__Gordonibacter_urolithinfaciens	t__SGB14808	T2	0.5	-0.570531	-0.232763	0.08651	PFS<12 months	No
p__Actinobacteria	f__Eggerthellaceae	s__Gordonibacter_urolithinfaciens	t__SGB14808	T3	0.5	-0.85459	-0.394331	0.0451767	PFS<12 months	No
p__Bacteroidetes	f__Rikenellaceae	s__Alistipes_senegalensis	t__SGB2296	T0	0.5	-0.229293	0.084301	0.393392	PFS≥12 months	No
p__Bacteroidetes	f__Rikenellaceae	s__Alistipes_senegalensis	t__SGB2296	T1	0.5	-0.531209	-0.252651	0.0458391	PFS<12 months	No
p__Bacteroidetes	f__Rikenellaceae	s__Alistipes_senegalensis	t__SGB2296	T2	0.5	-0.918331	-0.571818	-0.227726	PFS<12 months	Yes
p__Bacteroidetes	f__Rikenellaceae	s__Alistipes_senegalensis	t__SGB2296	T3	0.5	-1.36115	-0.909285	-0.44642	PFS<12 months	Yes
p__Firmicutes	f__Clostridia_unclassified	s__Clostridia_bacterium	t__SGB4435	T0	0.5	-0.153847	0.0884397	0.356561	PFS≥12 months	No
p__Firmicutes	f__Clostridia_unclassified	s__Clostridia_bacterium	t__SGB4435	T1	0.5	-0.124406	0.111715	0.332194	PFS≥12 months	No
p__Firmicutes	f__Clostridia_unclassified	s__Clostridia_bacterium	t__SGB4435	T2	0.5	-0.18736	0.11631	0.398201	PFS≥12 months	No
p__Firmicutes	f__Clostridia_unclassified	s__Clostridia_bacterium	t__SGB4435	T3	0.5	-0.271026	0.111745	0.49211	PFS≥12 months	No
p__Bacteroidetes	f__Bacteroidaceae	s__Bacteroides_faecis	t__SGB1860	T0	0.5	-0.120515	0.0904812	0.313209	PFS≥12 months	No
p__Bacteroidetes	f__Bacteroidaceae	s__Bacteroides_faecis	t__SGB1860	T1	0.5	-0.130251	0.0727413	0.269488	PFS≥12 months	No
p__Bacteroidetes	f__Bacteroidaceae	s__Bacteroides_faecis	t__SGB1860	T2	0.5	-0.186052	0.0460074	0.290964	PFS≥12 months	No
p__Bacteroidetes	f__Bacteroidaceae	s__Bacteroides_faecis	t__SGB1860	T3	0.5	-0.293033	0.0249391	0.356585	PFS≥12 months	No
p__Firmicutes	f__Christensenellaceae	s__Christensenellaceae_bacterium	t__SGB14127	T0	0.5	-0.257362	0.0907392	0.436538	PFS≥12 months	No
p__Firmicutes	f__Christensenellaceae	s__Christensenellaceae_bacterium	t__SGB14127	T1	0.5	-0.362648	-0.0541358	0.253301	PFS<12 months	No
p__Firmicutes	f__Christensenellaceae	s__Christensenellaceae_bacterium	t__SGB14127	T2	0.5	-0.596537	-0.203974	0.184474	PFS<12 months	No
p__Firmicutes	f__Christensenellaceae	s__Christensenellaceae_bacterium	t__SGB14127	T3	0.5	-0.889531	-0.363753	0.156036	PFS<12 months	No
p__Firmicutes	f__Lachnospiraceae	s__Blautia_glucerasea	t__SGB4816	T0	0.5	-0.440569	0.0918535	0.633472	PFS≥12 months	No
p__Firmicutes	f__Lachnospiraceae	s__Blautia_glucerasea	t__SGB4816	T1	0.5	-0.605872	-0.121496	0.380313	PFS<12 months	No
p__Firmicutes	f__Lachnospiraceae	s__Blautia_glucerasea	t__SGB4816	T2	0.5	-0.918402	-0.339165	0.251687	PFS<12 months	No
p__Firmicutes	f__Lachnospiraceae	s__Blautia_glucerasea	t__SGB4816	T3	0.5	-1.3522	-0.532934	0.223507	PFS<12 months	No
p__Actinobacteria	f__Bifidobacteriaceae	s__Bifidobacterium_bifidum	t__SGB17256	T0	0.5	-0.388898	0.0920373	0.51506	PFS≥12 months	No
p__Actinobacteria	f__Bifidobacteriaceae	s__Bifidobacterium_bifidum	t__SGB17256	T1	0.5	-0.408724	0.0360655	0.486896	PFS≥12 months	No
p__Actinobacteria	f__Bifidobacteriaceae	s__Bifidobacterium_bifidum	t__SGB17256	T2	0.5	-0.538094	0.0171034	0.553925	PFS≥12 months	No
p__Actinobacteria	f__Bifidobacteriaceae	s__Bifidobacterium_bifidum	t__SGB17256	T3	0.5	-0.771909	-0.0173996	0.683616	PFS<12 months	No
p__Firmicutes	f__Christensenellaceae	s__Christensenella_minuta	t__SGB14142	T0	0.5	-0.238121	0.0922059	0.417662	PFS≥12 months	No
p__Firmicutes	f__Christensenellaceae	s__Christensenella_minuta	t__SGB14142	T1	0.5	-0.253353	0.0572891	0.349157	PFS≥12 months	No
p__Firmicutes	f__Christensenellaceae	s__Christensenella_minuta	t__SGB14142	T2	0.5	-0.347329	0.021391	0.385953	PFS≥12 months	No
p__Firmicutes	f__Christensenellaceae	s__Christensenella_minuta	t__SGB14142	T3	0.5	-0.51713	-0.0117948	0.459406	PFS<12 months	No
p__Firmicutes	f__Lachnospiraceae	s__Blautia_caecimuris	t__SGB4862	T0	0.5	-0.328933	0.0970869	0.518003	PFS≥12 months	No
p__Firmicutes	f__Lachnospiraceae	s__Blautia_caecimuris	t__SGB4862	T1	0.5	-0.764596	-0.386991	0.0252089	PFS<12 months	No
p__Firmicutes	f__Lachnospiraceae	s__Blautia_caecimuris	t__SGB4862	T2	0.5	-1.34482	-0.83919	-0.373299	PFS<12 months	Yes
p__Firmicutes	f__Lachnospiraceae	s__Blautia_caecimuris	t__SGB4862	T3	0.5	-1.99609	-1.30462	-0.665564	PFS<12 months	Yes
p__Firmicutes	f__Clostridiaceae	s__Clostridium_sp_Marseille_P3244	t__SGB29302	T0	0.5	-0.275252	0.0975964	0.464855	PFS≥12 months	No
p__Firmicutes	f__Clostridiaceae	s__Clostridium_sp_Marseille_P3244	t__SGB29302	T1	0.5	-0.655825	-0.312378	0.0454119	PFS<12 months	No
p__Firmicutes	f__Clostridiaceae	s__Clostridium_sp_Marseille_P3244	t__SGB29302	T2	0.5	-1.1609	-0.710731	-0.281837	PFS<12 months	Yes
p__Firmicutes	f__Clostridiaceae	s__Clostridium_sp_Marseille_P3244	t__SGB29302	T3	0.5	-1.70378	-1.12612	-0.527312	PFS<12 months	Yes
p__Bacteroidetes	f__Odoribacteraceae	s__Butyricimonas_faecihominis	t__SGB1786	T0	0.5	-0.0970375	0.098559	0.297282	PFS≥12 months	No
p__Bacteroidetes	f__Odoribacteraceae	s__Butyricimonas_faecihominis	t__SGB1786	T1	0.5	-0.240802	-0.0606755	0.114297	PFS<12 months	No
p__Bacteroidetes	f__Odoribacteraceae	s__Butyricimonas_faecihominis	t__SGB1786	T2	0.5	-0.43036	-0.216977	-0.000222819	PFS<12 months	Yes
p__Bacteroidetes	f__Odoribacteraceae	s__Butyricimonas_faecihominis	t__SGB1786	T3	0.5	-0.67385	-0.365324	-0.0849356	PFS<12 months	Yes
p__Firmicutes	f__Erysipelotrichaceae	s__Faecalitalea_cylindroides	t__SGB6790	T0	0.5	-0.294213	0.101992	0.513326	PFS≥12 months	No
p__Firmicutes	f__Erysipelotrichaceae	s__Faecalitalea_cylindroides	t__SGB6790	T1	0.5	-0.0975142	0.276734	0.645148	PFS≥12 months	No
p__Firmicutes	f__Erysipelotrichaceae	s__Faecalitalea_cylindroides	t__SGB6790	T2	0.5	-0.00185977	0.465188	0.891131	PFS≥12 months	No
p__Firmicutes	f__Erysipelotrichaceae	s__Faecalitalea_cylindroides	t__SGB6790	T3	0.5	0.0262331	0.630483	1.19743	PFS≥12 months	Yes
p__Firmicutes	f__Streptococcaceae	s__Streptococcus_infantis	t__SGB8095	T0	0.5	-0.226099	0.102386	0.424733	PFS≥12 months	No
p__Firmicutes	f__Streptococcaceae	s__Streptococcus_infantis	t__SGB8095	T1	0.5	-0.556298	-0.27166	0.0360964	PFS<12 months	No
p__Firmicutes	f__Streptococcaceae	s__Streptococcus_infantis	t__SGB8095	T2	0.5	-1.00351	-0.637161	-0.264573	PFS<12 months	Yes
p__Firmicutes	f__Streptococcaceae	s__Streptococcus_infantis	t__SGB8095	T3	0.5	-1.49317	-1.01196	-0.492862	PFS<12 months	Yes
p__Firmicutes	f__Erysipelotrichaceae	s__Solobacterium_SGB6833	t__SGB6833_group	T0	0.5	-0.257345	0.105215	0.440676	PFS≥12 months	No
p__Firmicutes	f__Erysipelotrichaceae	s__Solobacterium_SGB6833	t__SGB6833_group	T1	0.5	-0.273249	0.0468482	0.364222	PFS≥12 months	No
p__Firmicutes	f__Erysipelotrichaceae	s__Solobacterium_SGB6833	t__SGB6833_group	T2	0.5	-0.411243	-0.0252914	0.383356	PFS<12 months	No
p__Firmicutes	f__Erysipelotrichaceae	s__Solobacterium_SGB6833	t__SGB6833_group	T3	0.5	-0.614723	-0.0801759	0.467304	PFS<12 months	No
p__Firmicutes	f__Clostridia_unclassified	s__GGB2977_SGB3959	t__SGB3959	T0	0.5	-0.127508	0.107603	0.352535	PFS≥12 months	No
p__Firmicutes	f__Clostridia_unclassified	s__GGB2977_SGB3959	t__SGB3959	T1	0.5	-0.0816266	0.148584	0.373179	PFS≥12 months	No
p__Firmicutes	f__Clostridia_unclassified	s__GGB2977_SGB3959	t__SGB3959	T2	0.5	-0.0970945	0.180972	0.457057	PFS≥12 months	No
p__Firmicutes	f__Clostridia_unclassified	s__GGB2977_SGB3959	t__SGB3959	T3	0.5	-0.152284	0.213771	0.590225	PFS≥12 months	No
p__Firmicutes	f__Ruminococcaceae	s__GGB9694_SGB15203	t__SGB15203	T0	0.5	-0.165456	0.112568	0.375182	PFS≥12 months	No
p__Firmicutes	f__Ruminococcaceae	s__GGB9694_SGB15203	t__SGB15203	T1	0.5	-0.207325	0.0505694	0.297114	PFS≥12 months	No
p__Firmicutes	f__Ruminococcaceae	s__GGB9694_SGB15203	t__SGB15203	T2	0.5	-0.333747	-0.0225044	0.278027	PFS<12 months	No
p__Firmicutes	f__Ruminococcaceae	s__GGB9694_SGB15203	t__SGB15203	T3	0.5	-0.485909	-0.0944542	0.305712	PFS<12 months	No
p__Firmicutes	f__Lachnospiraceae	s__Blautia_faecis	t__SGB4820	T0	0.5	-0.107328	0.115538	0.335832	PFS≥12 months	No
p__Firmicutes	f__Lachnospiraceae	s__Blautia_faecis	t__SGB4820	T1	0.5	-0.144423	0.0618082	0.257646	PFS≥12 months	No
p__Firmicutes	f__Lachnospiraceae	s__Blautia_faecis	t__SGB4820	T2	0.5	-0.247231	0.000568659	0.256505	PFS≥12 months	No
p__Firmicutes	f__Lachnospiraceae	s__Blautia_faecis	t__SGB4820	T3	0.5	-0.383648	-0.0515161	0.303793	PFS<12 months	No
p__Firmicutes	f__Ruminococcaceae	s__Ruminococcus_sp_AF41_9	t__SGB25497	T0	0.5	-0.125105	0.115754	0.384242	PFS≥12 months	No
p__Firmicutes	f__Ruminococcaceae	s__Ruminococcus_sp_AF41_9	t__SGB25497	T1	0.5	-0.238115	-0.0129734	0.208175	PFS<12 months	No
p__Firmicutes	f__Ruminococcaceae	s__Ruminococcus_sp_AF41_9	t__SGB25497	T2	0.5	-0.450881	-0.155088	0.119429	PFS<12 months	No
p__Firmicutes	f__Ruminococcaceae	s__Ruminococcus_sp_AF41_9	t__SGB25497	T3	0.5	-0.700416	-0.306734	0.0867455	PFS<12 months	No
p__Firmicutes	f__Clostridia_unclassified	s__Clostridia_bacterium	t__SGB15377	T0	0.5	-0.13925	0.116481	0.372885	PFS≥12 months	No
p__Firmicutes	f__Clostridia_unclassified	s__Clostridia_bacterium	t__SGB15377	T1	0.5	0.0939847	0.34504	0.570555	PFS≥12 months	Yes
p__Firmicutes	f__Clostridia_unclassified	s__Clostridia_bacterium	t__SGB15377	T2	0.5	0.271156	0.550942	0.846579	PFS≥12 months	Yes
p__Firmicutes	f__Clostridia_unclassified	s__Clostridia_bacterium	t__SGB15377	T3	0.5	0.393903	0.761887	1.15661	PFS≥12 months	Yes
p__Bacteroidetes	f__Tannerellaceae	s__Parabacteroides_merdae	t__SGB1949	T0	0.5	-0.304708	0.116543	0.539247	PFS≥12 months	No
p__Bacteroidetes	f__Tannerellaceae	s__Parabacteroides_merdae	t__SGB1949	T1	0.5	-0.298276	0.0916995	0.486866	PFS≥12 months	No
p__Bacteroidetes	f__Tannerellaceae	s__Parabacteroides_merdae	t__SGB1949	T2	0.5	-0.437916	0.0505153	0.549096	PFS≥12 months	No
p__Bacteroidetes	f__Tannerellaceae	s__Parabacteroides_merdae	t__SGB1949	T3	0.5	-0.607137	0.00800113	0.708299	PFS≥12 months	No
p__Firmicutes	f__Clostridia_unclassified	s__Clostridia_bacterium	t__SGB14954	T0	0.5	-0.197439	0.117728	0.453769	PFS≥12 months	No
p__Firmicutes	f__Clostridia_unclassified	s__Clostridia_bacterium	t__SGB14954	T1	0.5	0.166093	0.455605	0.756189	PFS≥12 months	Yes
p__Firmicutes	f__Clostridia_unclassified	s__Clostridia_bacterium	t__SGB14954	T2	0.5	0.446257	0.795732	1.15753	PFS≥12 months	Yes
p__Firmicutes	f__Clostridia_unclassified	s__Clostridia_bacterium	t__SGB14954	T3	0.5	0.66181	1.1341	1.60732	PFS≥12 months	Yes
p__Proteobacteria	f__Pasteurellaceae	s__Haemophilus_parainfluenzae	t__SGB9712_group	T0	0.5	-0.33961	0.120004	0.552467	PFS≥12 months	No
p__Proteobacteria	f__Pasteurellaceae	s__Haemophilus_parainfluenzae	t__SGB9712_group	T1	0.5	0.0692337	0.501581	0.901544	PFS≥12 months	Yes
p__Proteobacteria	f__Pasteurellaceae	s__Haemophilus_parainfluenzae	t__SGB9712_group	T2	0.5	0.376581	0.893345	1.37554	PFS≥12 months	Yes
p__Proteobacteria	f__Pasteurellaceae	s__Haemophilus_parainfluenzae	t__SGB9712_group	T3	0.5	0.573929	1.27246	1.92241	PFS≥12 months	Yes
p__Firmicutes	f__Erysipelotrichaceae	s__Turicibacter_sanguinis	t__SGB6846	T0	0.5	-0.285149	0.131378	0.558372	PFS≥12 months	No
p__Firmicutes	f__Erysipelotrichaceae	s__Turicibacter_sanguinis	t__SGB6846	T1	0.5	-0.551657	-0.196602	0.209387	PFS<12 months	No
p__Firmicutes	f__Erysipelotrichaceae	s__Turicibacter_sanguinis	t__SGB6846	T2	0.5	-0.972146	-0.5177	-0.0255093	PFS<12 months	Yes
p__Firmicutes	f__Erysipelotrichaceae	s__Turicibacter_sanguinis	t__SGB6846	T3	0.5	-1.48061	-0.832948	-0.183057	PFS<12 months	Yes
p__Firmicutes	f__Clostridiales_Family_XIII_Incertae_Sedis	s__Mogibacterium_diversum	t__SGB3922	T0	0.5	-0.198041	0.132733	0.461816	PFS≥12 months	No
p__Firmicutes	f__Clostridiales_Family_XIII_Incertae_Sedis	s__Mogibacterium_diversum	t__SGB3922	T1	0.5	-0.373169	-0.0532674	0.238544	PFS<12 months	No
p__Firmicutes	f__Clostridiales_Family_XIII_Incertae_Sedis	s__Mogibacterium_diversum	t__SGB3922	T2	0.5	-0.641024	-0.25723	0.106169	PFS<12 months	No
p__Firmicutes	f__Clostridiales_Family_XIII_Incertae_Sedis	s__Mogibacterium_diversum	t__SGB3922	T3	0.5	-0.959683	-0.458947	0.0203926	PFS<12 months	No
p__Firmicutes	f__Lachnospiraceae	s__GGB3570_SGB4777	t__SGB4777	T0	0.5	-0.228567	0.132844	0.451157	PFS≥12 months	No
p__Firmicutes	f__Lachnospiraceae	s__GGB3570_SGB4777	t__SGB4777	T1	0.5	0.0725958	0.379492	0.687727	PFS≥12 months	Yes
p__Firmicutes	f__Lachnospiraceae	s__GGB3570_SGB4777	t__SGB4777	T2	0.5	0.24499	0.622723	1.00807	PFS≥12 months	Yes
p__Firmicutes	f__Lachnospiraceae	s__GGB3570_SGB4777	t__SGB4777	T3	0.5	0.376679	0.849341	1.36551	PFS≥12 months	Yes
p__Firmicutes	f__Lachnospiraceae	s__Lachnospiraceae_bacterium_OF09_6	t__SGB4966	T0	0.5	-0.163803	0.144064	0.437512	PFS≥12 months	No
p__Firmicutes	f__Lachnospiraceae	s__Lachnospiraceae_bacterium_OF09_6	t__SGB4966	T1	0.5	0.19723	0.486427	0.783886	PFS≥12 months	Yes
p__Firmicutes	f__Lachnospiraceae	s__Lachnospiraceae_bacterium_OF09_6	t__SGB4966	T2	0.5	0.471377	0.833845	1.20689	PFS≥12 months	Yes
p__Firmicutes	f__Lachnospiraceae	s__Lachnospiraceae_bacterium_OF09_6	t__SGB4966	T3	0.5	0.708035	1.191	1.69142	PFS≥12 months	Yes
p__Firmicutes	f__Veillonellaceae	s__Dialister_invisus	t__SGB5825_group	T0	0.5	-0.419699	0.145825	0.69863	PFS≥12 months	No
p__Firmicutes	f__Veillonellaceae	s__Dialister_invisus	t__SGB5825_group	T1	0.5	-0.914202	-0.414662	0.0860125	PFS<12 months	No
p__Firmicutes	f__Veillonellaceae	s__Dialister_invisus	t__SGB5825_group	T2	0.5	-1.57824	-0.967789	-0.344899	PFS<12 months	Yes
p__Firmicutes	f__Veillonellaceae	s__Dialister_invisus	t__SGB5825_group	T3	0.5	-2.33843	-1.51678	-0.716507	PFS<12 months	Yes
p__Firmicutes	f__Ruminococcaceae	s__Ruminococcaceae_bacterium	t__SGB15273	T0	0.5	-0.270347	0.153038	0.588087	PFS≥12 months	No
p__Firmicutes	f__Ruminococcaceae	s__Ruminococcaceae_bacterium	t__SGB15273	T1	0.5	-0.286649	0.133568	0.545469	PFS≥12 months	No
p__Firmicutes	f__Ruminococcaceae	s__Ruminococcaceae_bacterium	t__SGB15273	T2	0.5	-0.40867	0.12252	0.624437	PFS≥12 months	No
p__Firmicutes	f__Ruminococcaceae	s__Ruminococcaceae_bacterium	t__SGB15273	T3	0.5	-0.610323	0.0982486	0.787666	PFS≥12 months	No
p__Firmicutes	f__Clostridia_unclassified	s__Clostridia_bacterium	t__SGB15411	T0	0.5	-0.100547	0.155019	0.425963	PFS≥12 months	No
p__Firmicutes	f__Clostridia_unclassified	s__Clostridia_bacterium	t__SGB15411	T1	0.5	0.0282607	0.265662	0.51362	PFS≥12 months	Yes
p__Firmicutes	f__Clostridia_unclassified	s__Clostridia_bacterium	t__SGB15411	T2	0.5	0.0907793	0.381975	0.670805	PFS≥12 months	Yes
p__Firmicutes	f__Clostridia_unclassified	s__Clostridia_bacterium	t__SGB15411	T3	0.5	0.11167	0.495523	0.878464	PFS≥12 months	Yes
p__Firmicutes	f__Erysipelotrichaceae	s__Coprobacillus_cateniformis	t__SGB6771	T0	0.5	-0.209993	0.156622	0.536013	PFS≥12 months	No
p__Firmicutes	f__Erysipelotrichaceae	s__Coprobacillus_cateniformis	t__SGB6771	T1	0.5	-0.682015	-0.340597	-0.00442687	PFS<12 months	Yes
p__Firmicutes	f__Erysipelotrichaceae	s__Coprobacillus_cateniformis	t__SGB6771	T2	0.5	-1.28594	-0.854277	-0.433281	PFS<12 months	Yes
p__Firmicutes	f__Erysipelotrichaceae	s__Coprobacillus_cateniformis	t__SGB6771	T3	0.5	-1.9401	-1.36674	-0.810682	PFS<12 months	Yes
p__Firmicutes	f__Streptococcaceae	s__Streptococcus_oralis	t__SGB8130	T0	0.5	-0.175757	0.15783	0.489709	PFS≥12 months	No
p__Firmicutes	f__Streptococcaceae	s__Streptococcus_oralis	t__SGB8130	T1	0.5	0.127725	0.417797	0.718514	PFS≥12 months	Yes
p__Firmicutes	f__Streptococcaceae	s__Streptococcus_oralis	t__SGB8130	T2	0.5	0.306876	0.682925	1.03826	PFS≥12 months	Yes
p__Firmicutes	f__Streptococcaceae	s__Streptococcus_oralis	t__SGB8130	T3	0.5	0.44498	0.941671	1.43526	PFS≥12 months	Yes
p__Firmicutes	f__Clostridiaceae	s__Butyricicoccus_sp_AM29_23AC	t__SGB14991	T0	0.5	-0.198842	0.165663	0.551471	PFS≥12 months	No
p__Firmicutes	f__Clostridiaceae	s__Butyricicoccus_sp_AM29_23AC	t__SGB14991	T1	0.5	-0.581004	-0.237204	0.126269	PFS<12 months	No
p__Firmicutes	f__Clostridiaceae	s__Butyricicoccus_sp_AM29_23AC	t__SGB14991	T2	0.5	-1.0667	-0.643039	-0.212414	PFS<12 months	Yes
p__Firmicutes	f__Clostridiaceae	s__Butyricicoccus_sp_AM29_23AC	t__SGB14991	T3	0.5	-1.62104	-1.04057	-0.452507	PFS<12 months	Yes
p__Firmicutes	f__Clostridiales_unclassified	s__Clostridiales_bacterium_UBA1390	t__SGB4436	T0	0.5	-0.105264	0.169131	0.461131	PFS≥12 months	No
p__Firmicutes	f__Clostridiales_unclassified	s__Clostridiales_bacterium_UBA1390	t__SGB4436	T1	0.5	-0.0707489	0.194427	0.455715	PFS≥12 months	No
p__Firmicutes	f__Clostridiales_unclassified	s__Clostridiales_bacterium_UBA1390	t__SGB4436	T2	0.5	-0.115885	0.206782	0.525934	PFS≥12 months	No
p__Firmicutes	f__Clostridiales_unclassified	s__Clostridiales_bacterium_UBA1390	t__SGB4436	T3	0.5	-0.211362	0.217443	0.648607	PFS≥12 months	No
p__Firmicutes	f__Lachnospiraceae	s__Faecalicatena_fissicatena	t__SGB4871_group	T0	0.5	-0.217803	0.17001	0.555743	PFS≥12 months	No
p__Firmicutes	f__Lachnospiraceae	s__Faecalicatena_fissicatena	t__SGB4871_group	T1	0.5	-0.0927255	0.274146	0.632789	PFS≥12 months	No
p__Firmicutes	f__Lachnospiraceae	s__Faecalicatena_fissicatena	t__SGB4871_group	T2	0.5	-0.069327	0.363313	0.815575	PFS≥12 months	No
p__Firmicutes	f__Lachnospiraceae	s__Faecalicatena_fissicatena	t__SGB4871_group	T3	0.5	-0.13523	0.442558	1.05436	PFS≥12 months	No
p__Bacteroidetes	f__Bacteroidaceae	s__Bacteroides_fragilis	t__SGB1855_group	T0	0.5	-0.212202	0.17321	0.559448	PFS≥12 months	No
p__Bacteroidetes	f__Bacteroidaceae	s__Bacteroides_fragilis	t__SGB1855_group	T1	0.5	-0.112359	0.244661	0.624792	PFS≥12 months	No
p__Bacteroidetes	f__Bacteroidaceae	s__Bacteroides_fragilis	t__SGB1855_group	T2	0.5	-0.123065	0.341032	0.782505	PFS≥12 months	No
p__Bacteroidetes	f__Bacteroidaceae	s__Bacteroides_fragilis	t__SGB1855_group	T3	0.5	-0.183796	0.437964	1.01491	PFS≥12 months	No
p__Firmicutes	f__Ruminococcaceae	s__GGB9619_SGB15067	t__SGB15067	T0	0.5	-0.127245	0.182317	0.483982	PFS≥12 months	No
p__Firmicutes	f__Ruminococcaceae	s__GGB9619_SGB15067	t__SGB15067	T1	0.5	0.000781	0.281092	0.560405	PFS≥12 months	Yes
p__Firmicutes	f__Ruminococcaceae	s__GGB9619_SGB15067	t__SGB15067	T2	0.5	0.0377463	0.390463	0.732523	PFS≥12 months	Yes
p__Firmicutes	f__Ruminococcaceae	s__GGB9619_SGB15067	t__SGB15067	T3	0.5	0.0352372	0.496644	0.942966	PFS≥12 months	Yes
p__Actinobacteria	f__Actinomycetaceae	s__Actinomyces_oris	t__SGB15878	T0	0.5	-0.226782	0.186848	0.583935	PFS≥12 months	No
p__Actinobacteria	f__Actinomycetaceae	s__Actinomyces_oris	t__SGB15878	T1	0.5	-0.189181	0.194371	0.57344	PFS≥12 months	No
p__Actinobacteria	f__Actinomycetaceae	s__Actinomyces_oris	t__SGB15878	T2	0.5	-0.254916	0.227961	0.697399	PFS≥12 months	No
p__Actinobacteria	f__Actinomycetaceae	s__Actinomyces_oris	t__SGB15878	T3	0.5	-0.407778	0.248574	0.857762	PFS≥12 months	No
p__Firmicutes	f__Clostridia_unclassified	s__Clostridia_bacterium	t__SGB15390	T0	0.5	-0.266358	0.18954	0.62282	PFS≥12 months	No
p__Firmicutes	f__Clostridia_unclassified	s__Clostridia_bacterium	t__SGB15390	T1	0.5	-0.812124	-0.391456	0.0196665	PFS<12 months	No
p__Firmicutes	f__Clostridia_unclassified	s__Clostridia_bacterium	t__SGB15390	T2	0.5	-1.48663	-0.96304	-0.445983	PFS<12 months	Yes
p__Firmicutes	f__Clostridia_unclassified	s__Clostridia_bacterium	t__SGB15390	T3	0.5	-2.23777	-1.55604	-0.842541	PFS<12 months	Yes
p__Firmicutes	f__Clostridiales_unclassified	s__Clostridiales_bacterium_KLE1615	t__SGB5090_group	T0	0.5	-0.213758	0.193671	0.633358	PFS≥12 months	No
p__Firmicutes	f__Clostridiales_unclassified	s__Clostridiales_bacterium_KLE1615	t__SGB5090_group	T1	0.5	0.133758	0.477724	0.8652	PFS≥12 months	Yes
p__Firmicutes	f__Clostridiales_unclassified	s__Clostridiales_bacterium_KLE1615	t__SGB5090_group	T2	0.5	0.344785	0.767171	1.23353	PFS≥12 months	Yes
p__Firmicutes	f__Clostridiales_unclassified	s__Clostridiales_bacterium_KLE1615	t__SGB5090_group	T3	0.5	0.452604	1.05157	1.68528	PFS≥12 months	Yes
p__Firmicutes	f__Ruminococcaceae	s__GGB9512_SGB14909	t__SGB14909	T0	0.5	-0.176879	0.195789	0.580764	PFS≥12 months	No
p__Firmicutes	f__Ruminococcaceae	s__GGB9512_SGB14909	t__SGB14909	T1	0.5	-0.206808	0.125788	0.501213	PFS≥12 months	No
p__Firmicutes	f__Ruminococcaceae	s__GGB9512_SGB14909	t__SGB14909	T2	0.5	-0.340665	0.0878502	0.501935	PFS≥12 months	No
p__Firmicutes	f__Ruminococcaceae	s__GGB9512_SGB14909	t__SGB14909	T3	0.5	-0.545374	0.0081655	0.591712	PFS≥12 months	No
p__Firmicutes	f__Ruminococcaceae	s__GGB9608_SGB15041	t__SGB15041	T0	0.5	-0.0933683	0.197954	0.527129	PFS≥12 months	No
p__Firmicutes	f__Ruminococcaceae	s__GGB9608_SGB15041	t__SGB15041	T1	0.5	0.0332939	0.323869	0.626884	PFS≥12 months	Yes
p__Firmicutes	f__Ruminococcaceae	s__GGB9608_SGB15041	t__SGB15041	T2	0.5	0.0890963	0.430945	0.799614	PFS≥12 months	Yes
p__Firmicutes	f__Ruminococcaceae	s__GGB9608_SGB15041	t__SGB15041	T3	0.5	0.0765417	0.553292	1.03156	PFS≥12 months	Yes
p__Bacteroidetes	f__Barnesiellaceae	s__Coprobacter_secundus	t__SGB1962	T0	0.5	-0.124838	0.20076	0.530052	PFS≥12 months	No
p__Bacteroidetes	f__Barnesiellaceae	s__Coprobacter_secundus	t__SGB1962	T1	0.5	0.138238	0.429069	0.745906	PFS≥12 months	Yes
p__Bacteroidetes	f__Barnesiellaceae	s__Coprobacter_secundus	t__SGB1962	T2	0.5	0.281709	0.675359	1.06997	PFS≥12 months	Yes
p__Bacteroidetes	f__Barnesiellaceae	s__Coprobacter_secundus	t__SGB1962	T3	0.5	0.390083	0.912808	1.45467	PFS≥12 months	Yes
p__Firmicutes	f__Lachnospiraceae	s__Lachnospiraceae_bacterium	t__SGB4722	T0	0.5	-0.101899	0.200832	0.488634	PFS≥12 months	No
p__Firmicutes	f__Lachnospiraceae	s__Lachnospiraceae_bacterium	t__SGB4722	T1	0.5	-0.159899	0.0981745	0.373197	PFS≥12 months	No
p__Firmicutes	f__Lachnospiraceae	s__Lachnospiraceae_bacterium	t__SGB4722	T2	0.5	-0.318234	0.00943603	0.347577	PFS≥12 months	No
p__Firmicutes	f__Lachnospiraceae	s__Lachnospiraceae_bacterium	t__SGB4722	T3	0.5	-0.533575	-0.0767513	0.377007	PFS<12 months	No
p__Actinobacteria	f__FGB25442	s__GGB51960_SGB72480	t__SGB72480	T0	0.5	-0.119646	0.203389	0.554542	PFS≥12 months	No
p__Actinobacteria	f__FGB25442	s__GGB51960_SGB72480	t__SGB72480	T1	0.5	-0.197318	0.114606	0.425042	PFS≥12 months	No
p__Actinobacteria	f__FGB25442	s__GGB51960_SGB72480	t__SGB72480	T2	0.5	-0.376858	0.0263945	0.386432	PFS≥12 months	No
p__Actinobacteria	f__FGB25442	s__GGB51960_SGB72480	t__SGB72480	T3	0.5	-0.617143	-0.0770498	0.424351	PFS<12 months	No
p__Firmicutes	f__Clostridiaceae	s__Clostridium_phoceensis	t__SGB15154	T0	0.5	-0.265761	0.205324	0.664153	PFS≥12 months	No
p__Firmicutes	f__Clostridiaceae	s__Clostridium_phoceensis	t__SGB15154	T1	0.5	-0.326328	0.0986497	0.515422	PFS≥12 months	No
p__Firmicutes	f__Clostridiaceae	s__Clostridium_phoceensis	t__SGB15154	T2	0.5	-0.527828	-0.00102372	0.506046	PFS<12 months	No
p__Firmicutes	f__Clostridiaceae	s__Clostridium_phoceensis	t__SGB15154	T3	0.5	-0.785874	-0.109266	0.570935	PFS<12 months	No
p__Firmicutes	f__Ruminococcaceae	s__Ruminococcus_bicirculans	t__SGB4262	T0	0.5	-0.264392	0.209906	0.733461	PFS≥12 months	No
p__Firmicutes	f__Ruminococcaceae	s__Ruminococcus_bicirculans	t__SGB4262	T1	0.5	0.0137721	0.457299	0.918835	PFS≥12 months	Yes
p__Firmicutes	f__Ruminococcaceae	s__Ruminococcus_bicirculans	t__SGB4262	T2	0.5	0.151267	0.694232	1.25381	PFS≥12 months	Yes
p__Firmicutes	f__Ruminococcaceae	s__Ruminococcus_bicirculans	t__SGB4262	T3	0.5	0.184194	0.959016	1.66473	PFS≥12 months	Yes
[truncated: 7,548 more rows]

## Sheet: Table S5
pathway	visit	BCL	lower bound	median	upper bound	higher abund in	diff abund
[truncated: 7,900 more rows]

[truncated: 11 more sheets: Table S6, Table S7, Table S8, Table S9, Table S10, Table S11, Table S12, Table S13, Table S14, Table S15, Table S16]
